# Supplementary material for: Ethyl (2Z)-3-oxo-2-(3,4,5-tri­meth­oxy­benzyl­idene)butano­ate
Source: Acta Crystallogr Sect E Struct Rep Online. 2013 Aug 23;69(Pt 9):o1474. doi: 10.1107/S1600536813023374 (PMC3884456; doi:10.1107/S1600536813023374)
Supplement: Supplementary file 1 [file e-69-o1474-sup1.cif]

##############################################################################
#                                                                            #
# This CIF contains the data in a paper accepted for publication in          #
# Acta Crystallographica Section E. It conforms to the requirements of       #
# Notes for Authors for Acta Crystallographica Section E, and has been       #
# peer reviewed under the auspices of the IUCr Commission on Journals.       #
#                                                                            #
# Full details of the Crystallographic Information File format               #
# are given in the paper "The Crystallographic Information File (CIF):       #
# a New Standard Archive File for Crystallography" by S. R. Hall, F. H.      #
# Allen and I. D. Brown [Acta Cryst. (1991), A47, 655-685].                  #
#                                                                            #
# The current version of the core CIF dictionary is obtainable from          #
# ftp://ftp.iucr.org/pub/cif_core.dic.                                       #
#                                                                            #
# Software is freely available for graphical display of the structure(s)     #
# in this CIF. For information consult the CIF software page                 #
# http://www.iucr.org/resources/cif/software.                                #
#                                                                            #
# This file may be used for bona fide research purposes within the           #
# scientific community so long as proper attribution is given to the journal # 
# article from which it was obtained.                                        #
#                                                                            #
##############################################################################
data_general
_audit_creation_method     SHELXL-97
_journal_date_recd_electronic     2013-07-29
_journal_date_accepted     2013-08-19
_journal_name_full     'Acta Crystallographica, Section E'
_journal_year     2013
_journal_volume     69
_journal_issue      9
_journal_page_first     o1474
_journal_page_last     o1474
_journal_paper_category     QO
_journal_paper_doi     10.1107/S1600536813023374
_journal_coeditor_code     KJ2231
_publ_contact_author_name     ' Julio Zukerman-Schpector '
_publ_contact_author_address
;
Department of Chemistry,
Universidade Federal de S\~ao Carlos,
13565-905 S\~ao Carlos
SP
Brazil
;
_publ_contact_author_email     julio@power.ufscar.br
_publ_contact_author_fax     ' +55 16 33518030 '
_publ_contact_author_phone     ' +55 16 33518208 '
_publ_section_title
;
Ethyl (2<i>Z</i>)-3-oxo-2-(3,4,5-trimethoxybenzylidene)butanoate
;
loop_
    _publ_author_name
    _publ_author_footnote
    _publ_author_address
    'Zukerman-Schpector, Julio' .
;
Department of Chemistry,
Universidade Federal de S\~ao Carlos,
13565-905 S\~ao Carlos
SP
Brazil
;
    'Hino, Camila Lury' .
;
Department of Chemistry,
Universidade Federal de S\~ao Carlos,
13565-905 S\~ao Carlos
SP
Brazil
;
    'Moran, Paulo J. S.' .
;
Instituto de Qu\'imica,
Universidade Estadual de Campinas,
CP 6154, 13083-970 Campinas, SP
Brazil
;
    'Paula, Bruno R. S. de' .
;
Instituto de Qu\'imica,
Universidade Estadual de Campinas,
CP 6154, 13083-970 Campinas, SP
Brazil
;
    'Ng, Seik Weng' .
;
Department of Chemistry
University of Malaya
50603 Kuala Lumpur
Malaysia
Chemistry Department
Faculty of Science
King Abdulaziz University
PO Box 80203 Jeddah
Saudi Arabia
;
    'Tiekink, Edward R. T.' .
;
Department of Chemistry, University of Malaya,
50603 Kuala Lumpur, Malaysia
;
_publ_section_synopsis     .
data_I
_audit_creation_method     SHELXL-97
_chemical_name_systematic
;
Ethyl (2<i>Z</i>)-3-oxo-2-(3,4,5-trimethoxybenzylidene)butanoate
;
_chemical_name_common     ?
_chemical_formula_moiety     'C16 H20 O6'
_chemical_formula_sum     'C16 H20 O6'
_chemical_formula_iupac     'C16 H20 O6'
_chemical_formula_weight     308.32
_chemical_melting_point     ?
_chemical_melting_point_gt     381.2
_chemical_melting_point_lt     381.7
_symmetry_cell_setting     triclinic
_symmetry_space_group_name_H-M     'P -1'
_symmetry_space_group_name_Hall     '-P 1'
loop_
    _symmetry_equiv_pos_as_xyz
    'x, y, z'
    '-x, -y, -z'
_cell_length_a     8.3432(4)
_cell_length_b     10.2446(5)
_cell_length_c     10.4543(5)
_cell_angle_alpha     61.130(5)
_cell_angle_beta     77.450(4)
_cell_angle_gamma     82.534(4)
_cell_volume     763.48(7)
_cell_formula_units_Z     2
_cell_measurement_reflns_used     3721
_cell_measurement_theta_min     5.064
_cell_measurement_theta_max     75.818
_cell_measurement_temperature     100(2)
_exptl_crystal_description     irregular
_exptl_crystal_colour     'colourless'
_exptl_crystal_size_max     0.35
_exptl_crystal_size_mid     0.30
_exptl_crystal_size_min     0.25
_exptl_crystal_density_diffrn     1.341
_exptl_crystal_density_meas     ?
_exptl_crystal_density_method     'not measured'
_exptl_crystal_F_000     328
_exptl_absorpt_coefficient_mu     0.858
_exptl_absorpt_correction_type     multi-scan
_exptl_absorpt_process_details     '(CrysAlis PRO; Agilent, 2013)'
_exptl_absorpt_correction_T_min     0.63085
_exptl_absorpt_correction_T_max     1.0000
_exptl_special_details     .
_diffrn_ambient_temperature     100(2)
_diffrn_radiation_type     CuK\a
_diffrn_radiation_wavelength     1.54184
_diffrn_radiation_source     'fine-focus sealed tube'
_diffrn_radiation_monochromator     graphite
_diffrn_measurement_device_type
                                   'Agilent SuperNova (Dual, Cu at zero, Atlas)'
_diffrn_measurement_method     \w
_diffrn_detector_area_resol_mean     10.4041
_diffrn_reflns_number     5294
_diffrn_reflns_av_R_equivalents     0.0123
_diffrn_reflns_av_sigmaI/netI     0.0162
_diffrn_reflns_theta_min     5.07
_diffrn_reflns_theta_max     76.01
_diffrn_reflns_theta_full     76.01
_diffrn_measured_fraction_theta_max     0.971
_diffrn_measured_fraction_theta_full     0.971
_diffrn_reflns_limit_h_min     -10
_diffrn_reflns_limit_h_max     8
_diffrn_reflns_limit_k_min     -12
_diffrn_reflns_limit_k_max     12
_diffrn_reflns_limit_l_min     -13
_diffrn_reflns_limit_l_max     12
_diffrn_standards_number     ?
_diffrn_standards_interval_count     ?
_diffrn_standards_interval_time     ?
_diffrn_standards_decay_%     ?
_refine_special_details
;
Refinement of <i>F</i>^2^ against ALL reflections. The weighted <i>R</i>-factor
<i>wR</i> and goodness of fit <i>S</i> are based on <i>F</i>^2^, conventional
<i>R</i>-factors <i>R</i> are based on <i>F</i>, with <i>F</i> set to zero for
negative <i>F</i>^2^. The threshold expression of <i>F</i>^2^ >
2\s(<i>F</i>^2^) is used only for calculating <i>R</i>-factors(gt) <i>etc</i>.
and is not relevant to the choice of reflections for refinement.
<i>R</i>-factors based on <i>F</i>^2^ are statistically about twice as large
as those based on <i>F</i>, and <i>R</i>- factors based on ALL data will be
even larger.
;
_reflns_number_total     3101
_reflns_number_gt     2943
_reflns_threshold_expression     I>2\s(I)
_refine_ls_structure_factor_coef     Fsqd
_refine_ls_matrix_type     full
_refine_ls_R_factor_all     0.0354
_refine_ls_R_factor_gt     0.0340
_refine_ls_wR_factor_gt     0.0935
_refine_ls_wR_factor_ref     0.0948
_refine_ls_goodness_of_fit_ref     1.046
_refine_ls_restrained_S_all     1.046
_refine_ls_number_reflns     3101
_refine_ls_number_parameters     204
_refine_ls_number_restraints     0
_refine_ls_hydrogen_treatment     constr
_refine_ls_weighting_scheme     calc
_refine_ls_weighting_details
         'calc w=1/[\s^2^(Fo^2^)+(0.0524P)^2^+0.2494P] where P=(Fo^2^+2Fc^2^)/3'
_atom_sites_solution_hydrogens     geom
_atom_sites_solution_primary     direct
_atom_sites_solution_secondary     difmap
_refine_ls_shift/su_max     0.000
_refine_ls_shift/su_mean     0.000
_refine_diff_density_max     0.318
_refine_diff_density_min     -0.252
_refine_ls_extinction_method     none
_refine_ls_extinction_coef     ?
loop_
    _atom_type_symbol
    _atom_type_description
    _atom_type_scat_dispersion_real
    _atom_type_scat_dispersion_imag
    _atom_type_scat_source
    'C' 'C' 0.0181 0.0091
                         'International Tables Vol C Tables 4.2.6.8 and 6.1.1.4'
    'H' 'H' 0.0000 0.0000
                         'International Tables Vol C Tables 4.2.6.8 and 6.1.1.4'
    'O' 'O' 0.0492 0.0322
                         'International Tables Vol C Tables 4.2.6.8 and 6.1.1.4'
_computing_data_collection     'CrysAlis PRO (Agilent, 2013)'
_computing_cell_refinement     'CrysAlis PRO (Agilent, 2013)'
_computing_data_reduction     'CrysAlis PRO (Agilent, 2013)'
_computing_structure_solution     'SIR92 (Altomare <i>et al.</i>, 1999)'
_computing_structure_refinement     'SHELXL97 (Sheldrick, 2008)'
_computing_molecular_graphics
;
ORTEP-3 for Windows (Farrugia, 2012), DIAMOND (Brandenburg,
2006) and
MarvinSketch (ChemAxon, 2010)
;
_computing_publication_material     'publCIF (Westrip, 2010)'
loop_
    _atom_site_type_symbol
    _atom_site_label
    _atom_site_fract_x
    _atom_site_fract_y
    _atom_site_fract_z
    _atom_site_U_iso_or_equiv
    _atom_site_adp_type
    _atom_site_calc_flag
    _atom_site_refinement_flags
    _atom_site_occupancy
    _atom_site_symmetry_multiplicity
    _atom_site_disorder_assembly
    _atom_site_disorder_group
    O O1 0.40766(10) 1.13778(8) 0.21253(9) 0.01963(18) Uani d . 1 1 . .
    O O2 0.49401(9) 0.85742(8) 0.39679(8) 0.01745(18) Uani d . 1 1 . .
    O O3 0.43618(10) 0.62786(8) 0.36141(8) 0.01846(18) Uani d . 1 1 . .
    O O4 0.01540(10) 0.84612(9) -0.28318(9) 0.02070(19) Uani d . 1 1 . .
    O O5 0.21960(10) 0.62520(9) -0.04434(9) 0.02128(19) Uani d . 1 1 . .
    O O6 -0.00196(9) 0.68398(8) 0.08761(8) 0.01854(18) Uani d . 1 1 . .
    C C1 0.27109(12) 0.93633(12) 0.04388(11) 0.0146(2) Uani d . 1 1 . .
    C C2 0.29899(13) 1.05493(11) 0.06585(12) 0.0157(2) Uani d . 1 1 . .
    H H2 0.2687 1.1516 0.0010 0.019 Uiso calc R 1 1 . .
    C C3 0.37188(13) 1.02961(12) 0.18421(12) 0.0155(2) Uani d . 1 1 . .
    C C4 0.41592(12) 0.88409(12) 0.28284(11) 0.0150(2) Uani d . 1 1 . .
    C C5 0.38756(13) 0.76540(12) 0.26071(11) 0.0150(2) Uani d . 1 1 . .
    C C6 0.31599(13) 0.79048(11) 0.14221(11) 0.0154(2) Uani d . 1 1 . .
    H H6 0.2979 0.7110 0.1282 0.019 Uiso calc R 1 1 . .
    C C7 0.19873(13) 0.97298(12) -0.08589(11) 0.0153(2) Uani d . 1 1 . .
    H H7 0.1953 1.0738 -0.1538 0.018 Uiso calc R 1 1 . .
    C C8 0.13656(13) 0.88232(12) -0.12120(11) 0.0154(2) Uani d . 1 1 . .
    C C9 0.07048(13) 0.93638(12) -0.26035(12) 0.0165(2) Uani d . 1 1 . .
    C C10 0.07124(14) 1.10044(13) -0.36880(12) 0.0202(2) Uani d . 1 1 . .
    H H10A -0.0035 1.1534 -0.3250 0.030 Uiso calc R 1 1 . .
    H H10B 0.0377 1.1158 -0.4574 0.030 Uiso calc R 1 1 . .
    H H10C 0.1800 1.1366 -0.3931 0.030 Uiso calc R 1 1 . .
    C C11 0.12582(13) 0.71652(12) -0.02458(12) 0.0160(2) Uani d . 1 1 . .
    C C12 -0.02291(16) 0.52685(12) 0.19624(13) 0.0229(2) Uani d . 1 1 . .
    H H12A 0.0831 0.4771 0.2147 0.027 Uiso calc R 1 1 . .
    H H12B -0.0786 0.4773 0.1600 0.027 Uiso calc R 1 1 . .
    C C13 -0.12367(17) 0.52221(14) 0.33569(14) 0.0299(3) Uani d . 1 1 . .
    H H13A -0.0675 0.5722 0.3699 0.045 Uiso calc R 1 1 . .
    H H13B -0.1397 0.4203 0.4105 0.045 Uiso calc R 1 1 . .
    H H13C -0.2284 0.5712 0.3160 0.045 Uiso calc R 1 1 . .
    C C14 0.35859(15) 1.28797(12) 0.11817(13) 0.0206(2) Uani d . 1 1 . .
    H H14A 0.2415 1.2946 0.1251 0.031 Uiso calc R 1 1 . .
    H H14B 0.4105 1.3162 0.0174 0.031 Uiso calc R 1 1 . .
    H H14C 0.3909 1.3537 0.1488 0.031 Uiso calc R 1 1 . .
    C C15 0.38159(15) 0.85960(13) 0.52181(12) 0.0225(2) Uani d . 1 1 . .
    H H15A 0.3099 0.7769 0.5667 0.034 Uiso calc R 1 1 . .
    H H15B 0.3175 0.9512 0.4887 0.034 Uiso calc R 1 1 . .
    H H15C 0.4424 0.8522 0.5932 0.034 Uiso calc R 1 1 . .
    C C16 0.40407(16) 0.50278(12) 0.34655(13) 0.0224(2) Uani d . 1 1 . .
    H H16A 0.4662 0.5097 0.2548 0.034 Uiso calc R 1 1 . .
    H H16B 0.2890 0.5020 0.3470 0.034 Uiso calc R 1 1 . .
    H H16C 0.4354 0.4125 0.4279 0.034 Uiso calc R 1 1 . .
loop_
    _atom_site_aniso_label
    _atom_site_aniso_U_11
    _atom_site_aniso_U_22
    _atom_site_aniso_U_33
    _atom_site_aniso_U_12
    _atom_site_aniso_U_13
    _atom_site_aniso_U_23
    O1 0.0258(4) 0.0150(4) 0.0227(4) 0.0009(3) -0.0105(3) -0.0103(3)
    O2 0.0190(4) 0.0215(4) 0.0152(4) 0.0011(3) -0.0063(3) -0.0103(3)
    O3 0.0262(4) 0.0133(4) 0.0173(4) 0.0027(3) -0.0109(3) -0.0062(3)
    O4 0.0226(4) 0.0245(4) 0.0189(4) -0.0029(3) -0.0050(3) -0.0122(3)
    O5 0.0254(4) 0.0182(4) 0.0237(4) 0.0029(3) -0.0066(3) -0.0124(3)
    O6 0.0205(4) 0.0147(4) 0.0180(4) -0.0011(3) -0.0032(3) -0.0056(3)
    C1 0.0137(5) 0.0164(5) 0.0140(5) 0.0005(4) -0.0028(4) -0.0074(4)
    C2 0.0161(5) 0.0140(5) 0.0160(5) 0.0013(4) -0.0039(4) -0.0062(4)
    C3 0.0153(5) 0.0160(5) 0.0168(5) -0.0009(4) -0.0018(4) -0.0093(4)
    C4 0.0142(5) 0.0187(5) 0.0136(5) 0.0005(4) -0.0039(4) -0.0083(4)
    C5 0.0152(5) 0.0146(5) 0.0135(5) 0.0014(4) -0.0030(4) -0.0055(4)
    C6 0.0173(5) 0.0151(5) 0.0158(5) 0.0001(4) -0.0042(4) -0.0084(4)
    C7 0.0161(5) 0.0145(5) 0.0136(5) 0.0017(4) -0.0033(4) -0.0056(4)
    C8 0.0156(5) 0.0161(5) 0.0137(5) 0.0015(4) -0.0029(4) -0.0069(4)
    C9 0.0148(5) 0.0211(5) 0.0145(5) 0.0008(4) -0.0023(4) -0.0095(4)
    C10 0.0242(6) 0.0209(5) 0.0157(5) 0.0013(4) -0.0077(4) -0.0075(4)
    C11 0.0183(5) 0.0174(5) 0.0163(5) 0.0000(4) -0.0077(4) -0.0091(4)
    C12 0.0308(6) 0.0144(5) 0.0215(6) -0.0050(4) -0.0061(5) -0.0054(4)
    C13 0.0343(7) 0.0240(6) 0.0234(6) -0.0062(5) -0.0003(5) -0.0056(5)
    C14 0.0254(6) 0.0139(5) 0.0244(6) 0.0007(4) -0.0072(4) -0.0097(4)
    C15 0.0297(6) 0.0238(6) 0.0158(5) -0.0010(5) -0.0029(4) -0.0110(5)
    C16 0.0350(6) 0.0140(5) 0.0201(5) 0.0014(4) -0.0129(5) -0.0067(4)
_geom_special_details
;
All s.u.'s (except the s.u. in the dihedral angle between two l.s. planes) are
estimated using the full covariance matrix. The cell s.u.'s are taken into
account individually in the estimation of s.u.'s in distances, angles and
torsion angles; correlations between s.u.'s in cell parameters are only used
when they are defined by crystal symmetry. An approximate (isotropic)
treatment of cell s.u.'s is used for estimating s.u.'s involving l.s. planes.
;
loop_
    _geom_bond_atom_site_label_1
    _geom_bond_atom_site_label_2
    _geom_bond_site_symmetry_2
    _geom_bond_distance
    _geom_bond_publ_flag
    C1 C2 . 1.3962(15) ?
    C1 C6 . 1.4030(14) ?
    C1 C7 . 1.4667(14) ?
    C2 C3 . 1.3944(15) ?
    C2 H2 . 0.9300 ?
    C3 O1 . 1.3586(13) ?
    C3 C4 . 1.3995(14) ?
    C4 O2 . 1.3765(12) ?
    C4 C5 . 1.3993(15) ?
    C5 O3 . 1.3649(12) ?
    C5 C6 . 1.3898(15) ?
    C6 H6 . 0.9300 ?
    C7 C8 . 1.3444(15) ?
    C7 H7 . 0.9300 ?
    C8 C9 . 1.4893(14) ?
    C8 C11 . 1.5022(14) ?
    C9 O4 . 1.2224(14) ?
    C9 C10 . 1.5066(15) ?
    C10 H10A . 0.9600 ?
    C10 H10B . 0.9600 ?
    C10 H10C . 0.9600 ?
    C11 O5 . 1.2068(13) ?
    C11 O6 . 1.3397(13) ?
    C12 O6 . 1.4605(13) ?
    C12 C13 . 1.4984(17) ?
    C12 H12A . 0.9700 ?
    C12 H12B . 0.9700 ?
    C13 H13A . 0.9600 ?
    C13 H13B . 0.9600 ?
    C13 H13C . 0.9600 ?
    C14 O1 . 1.4332(13) ?
    C14 H14A . 0.9600 ?
    C14 H14B . 0.9600 ?
    C14 H14C . 0.9600 ?
    C15 O2 . 1.4418(13) ?
    C15 H15A . 0.9600 ?
    C15 H15B . 0.9600 ?
    C15 H15C . 0.9600 ?
    C16 O3 . 1.4274(13) ?
    C16 H16A . 0.9600 ?
    C16 H16B . 0.9600 ?
    C16 H16C . 0.9600 ?
loop_
    _geom_angle_atom_site_label_1
    _geom_angle_atom_site_label_2
    _geom_angle_atom_site_label_3
    _geom_angle_site_symmetry_1
    _geom_angle_site_symmetry_3
    _geom_angle
    _geom_angle_publ_flag
    C2 C1 C6 . . 119.68(9) ?
    C2 C1 C7 . . 117.10(9) ?
    C6 C1 C7 . . 123.19(9) ?
    C3 C2 C1 . . 120.53(9) ?
    C3 C2 H2 . . 119.7 ?
    C1 C2 H2 . . 119.7 ?
    O1 C3 C2 . . 124.84(9) ?
    O1 C3 C4 . . 115.31(9) ?
    C2 C3 C4 . . 119.84(10) ?
    O2 C4 C5 . . 119.72(9) ?
    O2 C4 C3 . . 120.69(9) ?
    C5 C4 C3 . . 119.51(9) ?
    O3 C5 C6 . . 123.90(9) ?
    O3 C5 C4 . . 115.35(9) ?
    C6 C5 C4 . . 120.74(10) ?
    C5 C6 C1 . . 119.69(10) ?
    C5 C6 H6 . . 120.2 ?
    C1 C6 H6 . . 120.2 ?
    C8 C7 C1 . . 129.55(10) ?
    C8 C7 H7 . . 115.2 ?
    C1 C7 H7 . . 115.2 ?
    C7 C8 C9 . . 123.31(10) ?
    C7 C8 C11 . . 123.66(9) ?
    C9 C8 C11 . . 113.03(9) ?
    O4 C9 C8 . . 118.94(10) ?
    O4 C9 C10 . . 121.50(9) ?
    C8 C9 C10 . . 119.56(9) ?
    C9 C10 H10A . . 109.5 ?
    C9 C10 H10B . . 109.5 ?
    H10A C10 H10B . . 109.5 ?
    C9 C10 H10C . . 109.5 ?
    H10A C10 H10C . . 109.5 ?
    H10B C10 H10C . . 109.5 ?
    O5 C11 O6 . . 124.60(10) ?
    O5 C11 C8 . . 124.91(10) ?
    O6 C11 C8 . . 110.49(9) ?
    O6 C12 C13 . . 106.84(9) ?
    O6 C12 H12A . . 110.4 ?
    C13 C12 H12A . . 110.4 ?
    O6 C12 H12B . . 110.4 ?
    C13 C12 H12B . . 110.4 ?
    H12A C12 H12B . . 108.6 ?
    C12 C13 H13A . . 109.5 ?
    C12 C13 H13B . . 109.5 ?
    H13A C13 H13B . . 109.5 ?
    C12 C13 H13C . . 109.5 ?
    H13A C13 H13C . . 109.5 ?
    H13B C13 H13C . . 109.5 ?
    O1 C14 H14A . . 109.5 ?
    O1 C14 H14B . . 109.5 ?
    H14A C14 H14B . . 109.5 ?
    O1 C14 H14C . . 109.5 ?
    H14A C14 H14C . . 109.5 ?
    H14B C14 H14C . . 109.5 ?
    O2 C15 H15A . . 109.5 ?
    O2 C15 H15B . . 109.5 ?
    H15A C15 H15B . . 109.5 ?
    O2 C15 H15C . . 109.5 ?
    H15A C15 H15C . . 109.5 ?
    H15B C15 H15C . . 109.5 ?
    O3 C16 H16A . . 109.5 ?
    O3 C16 H16B . . 109.5 ?
    H16A C16 H16B . . 109.5 ?
    O3 C16 H16C . . 109.5 ?
    H16A C16 H16C . . 109.5 ?
    H16B C16 H16C . . 109.5 ?
    C3 O1 C14 . . 117.31(8) ?
    C4 O2 C15 . . 112.44(8) ?
    C5 O3 C16 . . 117.32(8) ?
    C11 O6 C12 . . 116.84(9) ?
loop_
    _geom_torsion_atom_site_label_1
    _geom_torsion_atom_site_label_2
    _geom_torsion_atom_site_label_3
    _geom_torsion_atom_site_label_4
    _geom_torsion_site_symmetry_1
    _geom_torsion_site_symmetry_2
    _geom_torsion_site_symmetry_3
    _geom_torsion_site_symmetry_4
    _geom_torsion
    _geom_torsion_publ_flag
    C6 C1 C2 C3 . . . . 0.35(16) ?
    C7 C1 C2 C3 . . . . -178.10(9) ?
    C1 C2 C3 O1 . . . . 178.28(9) ?
    C1 C2 C3 C4 . . . . -0.69(16) ?
    O1 C3 C4 O2 . . . . -1.71(14) ?
    C2 C3 C4 O2 . . . . 177.36(9) ?
    O1 C3 C4 C5 . . . . -178.50(9) ?
    C2 C3 C4 C5 . . . . 0.57(16) ?
    O2 C4 C5 O3 . . . . 2.47(14) ?
    C3 C4 C5 O3 . . . . 179.28(9) ?
    O2 C4 C5 C6 . . . . -176.93(9) ?
    C3 C4 C5 C6 . . . . -0.11(16) ?
    O3 C5 C6 C1 . . . . -179.57(9) ?
    C4 C5 C6 C1 . . . . -0.22(16) ?
    C2 C1 C6 C5 . . . . 0.11(15) ?
    C7 C1 C6 C5 . . . . 178.46(10) ?
    C2 C1 C7 C8 . . . . -168.73(11) ?
    C6 C1 C7 C8 . . . . 12.88(18) ?
    C1 C7 C8 C9 . . . . -178.41(10) ?
    C1 C7 C8 C11 . . . . 1.85(18) ?
    C7 C8 C9 O4 . . . . -179.60(10) ?
    C11 C8 C9 O4 . . . . 0.17(14) ?
    C7 C8 C9 C10 . . . . -0.22(16) ?
    C11 C8 C9 C10 . . . . 179.55(9) ?
    C7 C8 C11 O5 . . . . -101.11(13) ?
    C9 C8 C11 O5 . . . . 79.13(13) ?
    C7 C8 C11 O6 . . . . 78.42(13) ?
    C9 C8 C11 O6 . . . . -101.35(10) ?
    C2 C3 O1 C14 . . . . 3.54(15) ?
    C4 C3 O1 C14 . . . . -177.45(9) ?
    C5 C4 O2 C15 . . . . -103.14(11) ?
    C3 C4 O2 C15 . . . . 80.08(12) ?
    C6 C5 O3 C16 . . . . -2.92(15) ?
    C4 C5 O3 C16 . . . . 177.70(9) ?
    O5 C11 O6 C12 . . . . 2.89(15) ?
    C8 C11 O6 C12 . . . . -176.64(8) ?
    C13 C12 O6 C11 . . . . 157.95(10) ?
loop_
    _geom_hbond_atom_site_label_D
    _geom_hbond_atom_site_label_H
    _geom_hbond_atom_site_label_A
    _geom_hbond_site_symmetry_A
    _geom_hbond_distance_DH
    _geom_hbond_distance_HA
    _geom_hbond_distance_DA
    _geom_hbond_angle_DHA
    C12 H12b O5 2_565 0.97 2.47 3.4390(16) 174
    C14 H14a O4 2_575 0.96 2.52 3.3295(16) 142
    C16 H16c O2 2_666 0.96 2.55 3.4863(15) 165
