# Supplementary material for: Ethyl (2Z)-3-oxo-2-(3,4,5-tri­meth­oxy­benzyl­idene)butano­ate
Source: Acta Crystallogr Sect E Struct Rep Online. 2013 Aug 23;69(Pt 9):o1474. doi: 10.1107/S1600536813023374 (PMC3884456; doi:10.1107/S1600536813023374)
Supplement: Supplementary file 2 [file e-69-o1474-Isup2.hkl]

#
# h,k,l, Fc-squared, Fo-squared, sigma(Fo-squared) and status flag
#
data_I
_shelx_title ' b in P -1'
_shelx_refln_list_code          4
_shelx_F_calc_maximum       74.44
_exptl_crystal_F_000       328.00
_reflns_d_resolution_high  0.7945
 
loop_
 _symmetry_equiv_pos_as_xyz
 'x, y, z'
 '-x, -y, -z'
 
_cell_length_a     8.3432
_cell_length_b    10.2446
_cell_length_c    10.4543
_cell_angle_alpha  61.130
_cell_angle_beta   77.450
_cell_angle_gamma  82.534
 
_shelx_F_squared_multiplier     1.000
 
loop_
 _refln_index_h
 _refln_index_k
 _refln_index_l
 _refln_F_squared_calc
 _refln_F_squared_meas
 _refln_F_squared_sigma
 _refln_observed_status
   1   0   0      100.39      102.31      1.96 o
   2   0   0     1418.84     1368.55      6.26 o
   3   0   0      846.67      748.53      6.02 o
   4   0   0       33.76       32.72      1.47 o
   5   0   0      532.47      518.82      6.59 o
   6   0   0        9.20       11.08      1.08 o
   7   0   0       67.20       66.82      2.57 o
   8   0   0       89.70      100.68      2.27 o
   9   0   0        2.64        1.70      0.29 o
  10   0   0      125.40      112.61      2.05 o
 -10   1   0        1.26        1.10      0.21 o
  -9   1   0      195.96      193.03      2.77 o
  -8   1   0       20.58       20.73      1.58 o
  -7   1   0       30.16       32.29      1.98 o
  -6   1   0       34.70       32.24      1.91 o
  -5   1   0      125.55      118.95      3.36 o
  -4   1   0       31.99       27.24      1.29 o
  -3   1   0       14.91       25.87      1.04 o
  -2   1   0      109.39       93.52      1.55 o
   1   1   0      371.90      353.37      1.52 o
   2   1   0       58.71       51.59      1.07 o
   3   1   0      342.64      348.02      2.56 o
   4   1   0      125.67      132.72      2.84 o
   5   1   0       22.93       27.25      1.47 o
   6   1   0       29.48       34.62      1.83 o
   7   1   0       31.42       35.11      1.93 o
   8   1   0        0.10        0.23      0.25 o
   9   1   0      132.00      131.81      2.25 o
  10   1   0       86.68       76.04      1.67 o
  -9   2   0      155.06      155.85      3.87 o
  -8   2   0      161.10      164.13      4.34 o
  -7   2   0       22.19       23.65      1.72 o
  -6   2   0      135.21      132.89      2.74 o
  -5   2   0       17.53       13.15      1.07 o
  -4   2   0      190.50      180.63      3.33 o
  -3   2   0      310.62      316.86      3.67 o
  -2   2   0      114.93      139.71      2.04 o
  -1   2   0      145.42      133.36      0.85 o
   0   2   0      377.94      328.07      2.55 o
   1   2   0      284.47      255.82      2.41 o
   2   2   0       90.09       81.22      1.07 o
   3   2   0       22.75       22.11      0.68 o
   4   2   0      192.96      196.06      2.26 o
   5   2   0      136.29      122.87      3.09 o
   6   2   0      108.72      122.48      2.42 o
   7   2   0        0.46        0.75      0.40 o
   8   2   0        2.80        3.99      0.69 o
   9   2   0        4.13        6.02      0.49 o
  -9   3   0       23.31       22.24      0.88 o
  -8   3   0        4.53        4.03      0.50 o
  -7   3   0       32.36       34.86      2.10 o
  -6   3   0        6.52        7.30      0.71 o
  -5   3   0       39.82       46.30      2.05 o
  -4   3   0      513.77      551.34      5.99 o
  -3   3   0       20.58       27.81      1.18 o
  -2   3   0     1324.50     1314.48      7.18 o
  -1   3   0       23.11       15.08      0.42 o
   0   3   0      602.01      579.84      9.08 o
   1   3   0      164.87      156.56      2.34 o
   2   3   0      988.91      902.94      4.11 o
   3   3   0       61.74       57.36      1.15 o
   4   3   0       76.16       79.38      1.52 o
   5   3   0      167.46      179.20      3.86 o
   6   3   0        2.75        3.35      0.43 o
   7   3   0       32.41       40.90      2.20 o
   8   3   0       58.00       60.63      2.53 o
   9   3   0       59.42       59.39      2.03 o
  -9   4   0        0.08        0.02      0.18 o
  -8   4   0        0.19        0.28      0.20 o
  -7   4   0        2.74        2.38      0.61 o
  -6   4   0      148.22      149.27      4.28 o
  -5   4   0      214.52      239.04      9.25 o
  -4   4   0       39.83       42.52      1.79 o
  -3   4   0      219.03      244.76      3.88 o
  -2   4   0     2157.78     2151.51     10.52 o
  -1   4   0      170.13      174.88      2.88 o
   0   4   0      718.40      721.57      5.75 o
   1   4   0      113.32      120.78      2.45 o
   2   4   0        4.34        8.61      2.69 o
   3   4   0      191.14      207.91      2.42 o
   4   4   0      505.09      520.95      6.41 o
   5   4   0        0.01        0.89      0.34 o
   6   4   0        1.78        2.01      0.55 o
   7   4   0       68.13       74.55      2.97 o
   8   4   0       15.07       15.43      1.27 o
   9   4   0        1.70        2.20      0.41 o
  -9   5   0       83.72       77.19      1.53 o
  -8   5   0       89.39       91.61      2.59 o
  -7   5   0        7.78        7.20      0.88 o
  -6   5   0        3.89        4.68      0.76 o
  -5   5   0        7.51       10.53      0.83 o
  -4   5   0       37.95       42.86      1.93 o
  -3   5   0        6.26        3.68      0.56 o
  -2   5   0      543.74      544.45      5.99 o
  -1   5   0      112.34      139.57      2.95 o
   0   5   0      876.41      900.79      7.38 o
   1   5   0      414.12      440.96      5.26 o
   2   5   0      335.63      342.67      3.30 o
   3   5   0      107.27      112.29      1.97 o
   4   5   0       96.05       83.87      2.80 o
   5   5   0        1.78        1.81      0.28 o
   6   5   0        3.98        5.71      0.59 o
   7   5   0      189.45      202.68      4.73 o
   8   5   0       63.58       70.92      2.47 o
   9   5   0       23.18       23.31      1.03 o
  -8   6   0      129.63      122.57      1.93 o
  -7   6   0        0.26        0.16      0.22 o
  -6   6   0        0.58        1.00      0.38 o
  -5   6   0        5.91        6.82      0.58 o
  -4   6   0       86.99       92.78      3.29 o
  -3   6   0       17.61       19.27      0.95 o
  -2   6   0      365.26      362.98      5.40 o
  -1   6   0      246.27      282.63      4.72 o
   0   6   0      227.19      246.15      4.35 o
   1   6   0      224.01      223.46      4.20 o
   2   6   0      225.64      217.58      2.91 o
   3   6   0       10.09       10.93      1.05 o
   4   6   0       35.45       34.60      1.08 o
   5   6   0      645.95      634.26      5.93 o
   6   6   0      304.42      303.62      4.06 o
   7   6   0       52.15       53.22      2.23 o
   8   6   0        8.89        8.99      0.80 o
  -7   7   0       41.93       40.19      1.68 o
  -6   7   0       58.02       57.75      2.43 o
  -5   7   0        5.29        5.72      0.74 o
  -4   7   0      102.68       93.68      3.18 o
  -3   7   0       11.92       13.54      0.88 o
  -2   7   0       22.80       23.81      0.90 o
  -1   7   0       71.88       74.26      1.89 o
   0   7   0        2.69        1.24      0.26 o
   1   7   0      129.63      133.84      2.41 o
   2   7   0      398.85      397.13      5.80 o
   3   7   0      123.15      130.39      4.18 o
   4   7   0        3.18        2.58      0.39 o
   5   7   0      124.69      124.44      2.59 o
   6   7   0      123.54      123.98      2.39 o
   7   7   0        8.75        7.88      0.75 o
   8   7   0       51.39       46.82      1.38 o
  -7   8   0       18.04       15.56      0.70 o
  -6   8   0       60.31       61.48      2.03 o
  -5   8   0       55.52       49.08      1.41 o
  -4   8   0      127.63      118.12      2.46 o
  -3   8   0      163.09      159.97      2.96 o
  -2   8   0      178.42      158.86      3.39 o
  -1   8   0      158.27      148.05      4.08 o
   0   8   0      226.15      210.34      3.29 o
   1   8   0      350.74      341.21      4.05 o
   2   8   0      736.27      713.74      8.59 o
   3   8   0      160.12      152.92      2.71 o
   4   8   0       95.88       93.65      2.15 o
   5   8   0      297.30      304.93      3.69 o
   6   8   0       57.29       53.50      1.30 o
   7   8   0        8.61        7.75      0.59 o
  -5   9   0        0.14        0.24      0.13 o
  -4   9   0       21.22       20.45      1.19 o
  -3   9   0        0.05        0.19      0.19 o
  -2   9   0       15.47       20.99      0.80 o
  -1   9   0        0.68        0.64      0.26 o
   0   9   0      102.42       97.61      2.20 o
   1   9   0       16.17       13.75      1.23 o
   2   9   0        5.71        4.15      0.71 o
   3   9   0        1.39        1.91      0.49 o
   4   9   0      122.23      128.71      3.41 o
   5   9   0       25.25       25.06      0.83 o
   6   9   0       39.38       32.65      1.02 o
  -4  10   0       55.57       54.53      1.44 o
  -3  10   0        0.43        0.61      0.21 o
  -2  10   0        4.21        2.51      0.46 o
  -1  10   0       14.73       19.57      1.29 o
   0  10   0       10.85        9.19      0.91 o
   1  10   0       25.00       32.85      1.71 o
   2  10   0        0.00       -0.14      0.30 o
   3  10   0        0.27        0.80      0.32 o
   4  10   0       15.57       18.01      1.02 o
  -1  11   0       10.59       12.84      0.50 o
   0  11   0      113.91      125.59      2.64 o
   1  11   0       68.03       79.32      2.13 o
   2  11   0        9.43        9.51      0.70 o
  -3 -10   1       13.00       16.06      0.98 o
  -2 -10   1        4.17        3.98      0.57 o
  -1 -10   1        3.13        3.67      0.55 o
   0 -10   1       18.29       15.64      0.68 o
   1 -10   1        1.85        2.85      0.31 o
   2 -10   1       35.07       32.63      1.95 o
   3 -10   1       31.18       33.41      1.19 o
  -5  -9   1       49.85       49.26      1.52 o
  -4  -9   1        4.95        4.69      0.64 o
  -3  -9   1        1.59        2.54      0.54 o
  -2  -9   1      129.75      122.42      3.48 o
  -1  -9   1        0.00        0.21      0.21 o
   0  -9   1        3.18        5.47      0.75 o
   1  -9   1        4.60        4.17      0.68 o
   2  -9   1       21.78       18.57      1.03 o
   3  -9   1       73.63       75.33      4.01 o
   4  -9   1        0.46        0.27      0.14 o
   5  -9   1       72.21       69.95      1.60 o
  -6  -8   1        8.16        7.68      0.62 o
  -5  -8   1      298.21      299.61      5.08 o
  -4  -8   1      395.24      399.59      6.50 o
  -3  -8   1      138.54      148.58      4.07 o
  -2  -8   1       24.98       26.93      1.73 o
  -1  -8   1       26.77       23.51      1.60 o
   0  -8   1       76.23       59.10      1.75 o
   1  -8   1       93.81       87.42      1.72 o
   2  -8   1        1.67        0.77      0.20 o
   3  -8   1       60.31       52.51      1.66 o
   4  -8   1       29.62       27.47      2.23 o
   5  -8   1       10.96        9.05      0.87 o
   6  -8   1       16.25       13.57      0.87 o
  -7  -7   1       28.11       26.83      1.23 o
  -6  -7   1       35.88       33.67      1.11 o
  -5  -7   1       63.97       68.04      1.82 o
  -4  -7   1      412.09      403.32      5.62 o
  -3  -7   1        7.60       11.44      1.16 o
  -2  -7   1       45.84       49.00      2.25 o
  -1  -7   1       97.59       99.50      4.20 o
   0  -7   1       11.64        7.86      0.44 o
   1  -7   1        0.87        1.89      0.36 o
   2  -7   1       34.55       24.85      1.18 o
   3  -7   1       13.16        9.96      0.78 o
   4  -7   1      163.52      151.06      3.22 o
   5  -7   1       46.48       39.61      1.39 o
   6  -7   1      136.24      128.59      3.45 o
   7  -7   1        0.03        0.01      0.15 o
  -8  -6   1       61.96       62.13      1.70 o
  -7  -6   1       70.74       71.06      2.14 o
  -6  -6   1      153.28      145.71      2.69 o
  -5  -6   1       96.87       97.46      2.35 o
  -4  -6   1       27.27       23.93      1.13 o
  -3  -6   1        8.66        9.65      0.73 o
  -2  -6   1        3.55        3.30      0.40 o
  -1  -6   1      663.53      690.19      7.93 o
   0  -6   1        7.13        6.20      0.76 o
   1  -6   1      188.90      181.61      4.01 o
   2  -6   1      231.01      226.66      3.26 o
   3  -6   1       34.49       35.09      1.10 o
   4  -6   1      183.67      193.72      4.51 o
   5  -6   1        0.02        2.52      0.51 o
   6  -6   1       97.73       99.89      2.87 o
   7  -6   1       59.80       59.79      1.50 o
   8  -6   1        5.68        4.68      0.30 o
  -8  -5   1      121.21      123.97      2.87 o
  -7  -5   1      289.88      291.04      4.99 o
  -6  -5   1      101.17       97.94      2.36 o
  -5  -5   1       47.09       42.30      1.56 o
  -4  -5   1       26.91       26.97      0.95 o
  -3  -5   1        2.27        3.02      0.58 o
  -2  -5   1        0.92        2.90      0.53 o
  -1  -5   1       84.54       81.24      2.49 o
   0  -5   1       49.96       57.58      2.05 o
   1  -5   1      334.07      365.85      5.14 o
   2  -5   1      205.78      212.82      3.98 o
   3  -5   1      704.88      705.11      7.52 o
   4  -5   1        0.71        0.53      0.28 o
   5  -5   1       91.65       92.48      3.02 o
   6  -5   1        4.23        5.14      0.77 o
   7  -5   1      339.40      340.64      5.68 o
   8  -5   1      160.40      153.64      2.31 o
  -9  -4   1        3.31        3.37      0.29 o
  -8  -4   1        5.53        5.45      0.71 o
  -7  -4   1      241.14      260.66      5.00 o
  -6  -4   1      153.86      158.71      3.04 o
  -5  -4   1      202.57      207.60      2.98 o
  -4  -4   1        2.65        5.46      0.73 o
  -3  -4   1       11.88       12.65      1.02 o
  -2  -4   1      420.08      432.80      3.35 o
  -1  -4   1      107.66       99.32      1.50 o
   0  -4   1      890.55      942.26      4.06 o
   1  -4   1      606.77      622.91      5.96 o
   2  -4   1       32.55       44.14      1.61 o
   3  -4   1       53.12       68.12      2.12 o
   4  -4   1      334.32      343.09      5.19 o
   5  -4   1       55.60       55.35      1.35 o
   6  -4   1        2.39        3.81      0.50 o
   7  -4   1       31.73       31.12      1.90 o
   8  -4   1        6.69        6.64      0.81 o
   9  -4   1      154.88      142.27     10.18 o
  -9  -3   1       78.78       80.79      2.06 o
  -8  -3   1       51.02       49.52      2.13 o
  -7  -3   1       26.61       30.83      1.77 o
  -6  -3   1      145.00      152.21      2.90 o
  -5  -3   1      151.92      145.79      3.68 o
  -4  -3   1       85.46       86.39      2.59 o
  -3  -3   1       13.20       11.79      0.88 o
  -2  -3   1      479.47      499.36      5.23 o
  -1  -3   1      116.70      130.17      2.43 o
   0  -3   1     3376.26     3221.39     11.56 o
   1  -3   1        0.07        1.56      0.32 o
   2  -3   1     1129.02     1170.70      4.00 o
   3  -3   1      391.41      417.05      4.71 o
   4  -3   1       86.33       83.78      2.37 o
   5  -3   1       97.79      103.43      2.95 o
   6  -3   1        1.31        1.09      0.28 o
   7  -3   1       75.94       75.07      2.13 o
   8  -3   1      176.70      181.57      3.07 o
   9  -3   1      270.82      270.86      4.32 o
  -9  -2   1        0.11        0.47      0.18 o
  -8  -2   1        6.06        7.10      0.85 o
  -7  -2   1       70.49       70.26      2.62 o
  -6  -2   1       87.16       90.95      1.75 o
  -5  -2   1      221.74      204.60      4.12 o
  -4  -2   1       79.84       74.08      2.21 o
  -3  -2   1       54.80       48.82      0.95 o
  -2  -2   1        4.75        5.53      0.38 o
  -1  -2   1      184.97      158.43      2.22 o
   0  -2   1      197.87      203.88      8.08 o
   1  -2   1     1021.74      921.98     11.51 o
   2  -2   1      131.12      119.94      1.23 o
   3  -2   1       79.92       72.75      1.76 o
   4  -2   1      122.40      132.34      2.77 o
   5  -2   1      147.04      164.49      3.65 o
   6  -2   1       76.30       89.06      2.28 o
   7  -2   1       51.71       53.69      2.52 o
   8  -2   1       53.78       53.85      1.73 o
   9  -2   1       14.28       13.87      1.24 o
  -9  -1   1        3.17        3.93      0.62 o
  -8  -1   1        0.01        0.23      0.24 o
  -7  -1   1       11.96       11.77      1.11 o
  -6  -1   1      116.00      121.26      3.36 o
  -5  -1   1       63.43       77.56      2.47 o
  -4  -1   1      146.01      149.41      3.03 o
  -3  -1   1      414.88      410.33      2.31 o
  -2  -1   1      147.30      181.04      1.38 o
  -1  -1   1      330.34      353.97      2.27 o
   0  -1   1        8.06        8.15      0.79 o
   1  -1   1      109.11      110.69      1.46 o
   3  -1   1      388.46      382.24      3.79 o
   4  -1   1      457.11      482.93      5.21 o
   5  -1   1       78.72       83.10      1.91 o
   6  -1   1        1.09        1.87      0.53 o
   7  -1   1      249.47      241.55      3.54 o
   8  -1   1       12.11       11.32      0.64 o
   9  -1   1        8.88        9.18      0.62 o
  10  -1   1       86.11       67.87      1.41 o
 -10   0   1        0.06        0.01      0.10 o
  -9   0   1        0.08        0.38      0.15 o
  -8   0   1       68.65       70.85      2.88 o
  -7   0   1       10.53       10.64      1.00 o
  -6   0   1       17.47       19.12      1.37 o
  -5   0   1        0.50        0.58      0.29 o
  -4   0   1      164.18      167.70      3.24 o
  -3   0   1      937.85      880.49      6.34 o
   1   0   1      194.06      182.91      3.74 o
   2   0   1     2883.98     2626.30      7.61 o
   3   0   1        5.95        6.18      0.52 o
   4   0   1     1059.96     1043.19      8.53 o
   5   0   1      117.95      116.95      3.26 o
   6   0   1      115.08      118.51      3.56 o
   7   0   1      284.99      292.38      4.04 o
   8   0   1        5.47        5.33      0.45 o
   9   0   1      179.98      190.79      2.19 o
  10   0   1       17.72       15.54      0.74 o
  -9   1   1        0.07        0.41      0.18 o
  -8   1   1        1.32        2.01      0.59 o
  -7   1   1       60.42       63.35      2.80 o
  -6   1   1        0.33        0.83      0.42 o
  -5   1   1      210.10      195.61      4.14 o
  -4   1   1       70.41       72.14      2.24 o
  -3   1   1       13.31       18.86      1.94 o
  -1   1   1     1309.19     1240.74      4.37 o
   0   1   1      456.14      413.10      1.43 o
   1   1   1      978.10      874.85     13.35 o
   2   1   1     1737.22     1471.62      6.47 o
   3   1   1      332.00      306.35      4.03 o
   4   1   1        0.27        0.29      0.23 o
   5   1   1       37.46       42.86      1.88 o
   6   1   1       86.64       94.34      3.02 o
   7   1   1      270.70      275.31      7.25 o
   8   1   1      200.72      210.81      2.68 o
   9   1   1       41.08       41.41      1.31 o
  10   1   1       23.11       19.57      0.84 o
  -9   2   1       59.67       58.71      2.21 o
  -8   2   1       25.16       30.28      1.88 o
  -7   2   1      384.17      386.98      6.90 o
  -6   2   1        3.55        4.56      1.38 o
  -5   2   1      156.33      153.73      3.88 o
  -4   2   1       12.04       19.73      1.16 o
  -3   2   1     1068.19     1135.72      7.17 o
  -1   2   1     1428.58     1254.16      4.84 o
   1   2   1      422.83      410.93      1.60 o
   2   2   1      124.07      139.89      1.39 o
   3   2   1       18.54       13.44      0.53 o
   4   2   1      702.27      699.23     12.86 o
   5   2   1      222.57      206.07      3.94 o
   6   2   1       21.64       21.10      1.42 o
   7   2   1      106.74      106.47      2.43 o
   8   2   1       37.11       43.25      2.23 o
   9   2   1      118.15      115.01      2.19 o
  10   2   1        1.56        1.37      0.23 o
  -9   3   1       86.67       86.80      1.69 o
  -8   3   1      104.08      108.80      3.46 o
  -7   3   1        7.59        8.59      1.10 o
  -6   3   1       23.84       28.38      1.03 o
  -5   3   1        3.04        3.33      0.44 o
  -4   3   1      704.21      775.07      7.26 o
  -3   3   1       32.91       33.68      1.28 o
  -2   3   1       42.63       38.71      1.17 o
  -1   3   1       90.97      104.05      1.69 o
   1   3   1       31.35       37.40      0.56 o
   2   3   1      183.38      182.57      1.79 o
   3   3   1      584.78      560.11      3.55 o
   4   3   1        3.65        7.47      0.49 o
   5   3   1      139.19      156.67      2.69 o
   6   3   1      169.54      157.00      5.49 o
   7   3   1      113.50      111.02      2.54 o
   8   3   1       24.15       23.48      1.67 o
   9   3   1       55.55       54.41      1.48 o
  10   3   1        0.05       -0.05      0.10 o
  -9   4   1        8.48        6.79      0.61 o
  -8   4   1       11.70       11.00      0.75 o
  -7   4   1       55.51       54.60      2.62 o
  -6   4   1      110.63      112.73      2.55 o
  -5   4   1       84.17      117.32      3.39 o
  -4   4   1      826.28      864.40      7.97 o
  -3   4   1        3.47        4.40      0.52 o
  -2   4   1      306.74      299.75      3.67 o
  -1   4   1        6.10        7.88      0.57 o
   0   4   1       54.70       45.87      1.31 o
   1   4   1      116.35      118.77      1.20 o
   2   4   1     1822.47     1807.95      7.59 o
   3   4   1      175.95      169.13      2.15 o
   4   4   1       96.70       92.43      1.76 o
   5   4   1      387.41      425.05      5.31 o
   6   4   1       18.81       18.37      0.98 o
   7   4   1        5.09        6.30      0.92 o
   8   4   1       17.42       16.76      1.37 o
   9   4   1        5.39        6.34      0.71 o
  -9   5   1        0.88        0.92      0.20 o
  -8   5   1       17.30       19.00      1.20 o
  -7   5   1        2.85        3.61      0.71 o
  -6   5   1       31.29       31.02      1.38 o
  -5   5   1       30.88       26.17      0.99 o
  -4   5   1      204.37      225.25      4.34 o
  -3   5   1        0.58        0.62      0.25 o
  -2   5   1       50.89       49.75      1.71 o
  -1   5   1        3.38        4.29      0.51 o
   0   5   1        2.19        1.72      0.33 o
   1   5   1       21.12       19.21      1.01 o
   2   5   1      784.75      745.73      4.70 o
   3   5   1       46.12       51.48      1.32 o
   4   5   1      335.72      353.85      3.69 o
   5   5   1      309.52      343.30      7.29 o
   6   5   1       11.88       12.51      1.24 o
   7   5   1       67.53       68.50      2.85 o
   8   5   1        9.69        9.72      1.02 o
   9   5   1       17.57       18.97      1.10 o
  -8   6   1        5.48        6.36      0.56 o
  -7   6   1        2.59        3.59      0.56 o
  -6   6   1      169.39      170.34      4.08 o
  -5   6   1       43.84       45.58      2.36 o
  -4   6   1        7.97        6.34      0.48 o
  -3   6   1      543.14      577.55      6.83 o
  -2   6   1       83.27       75.38      2.33 o
  -1   6   1       46.07       51.45      1.87 o
   0   6   1       42.45       30.04      1.41 o
   1   6   1       24.56       16.18      1.05 o
   2   6   1       42.83       33.59      1.12 o
   3   6   1       99.20       96.92      1.98 o
   4   6   1       71.30       75.07      1.86 o
   5   6   1      132.61      134.32      3.78 o
   6   6   1      181.09      192.24      4.76 o
   7   6   1       61.30       62.99      2.62 o
   8   6   1        9.55       10.45      0.95 o
   9   6   1       61.91       61.94      1.62 o
  -7   7   1       24.28       21.05      0.97 o
  -5   7   1        1.40        1.64      0.41 o
  -4   7   1        3.28        4.51      0.74 o
  -3   7   1        0.62        0.87      0.65 o
  -2   7   1      109.55      113.08      2.30 o
  -1   7   1      310.93      317.62      5.10 o
   0   7   1       98.71      103.04      2.90 o
   1   7   1      174.57      173.10      3.76 o
   2   7   1        4.11        3.44      0.40 o
   3   7   1       87.66       84.40      1.58 o
   4   7   1      203.74      206.43      3.17 o
   5   7   1        0.00        0.50      0.31 o
   6   7   1        3.04        2.86      0.62 o
   7   7   1      140.04      136.23      3.04 o
   8   7   1       65.63       67.11      1.98 o
  -7   8   1      136.94      127.74      2.26 o
  -6   8   1       17.05       16.25      1.12 o
  -5   8   1        5.45        5.11      0.49 o
  -4   8   1        1.10        0.88      0.34 o
  -3   8   1       11.65       11.88      0.83 o
  -2   8   1      941.57      902.38     14.56 o
  -1   8   1      121.35      124.92      3.71 o
   0   8   1     1496.87     1464.51     12.42 o
   1   8   1        0.43        0.37      0.21 o
   2   8   1       47.11       48.52      1.49 o
   3   8   1     1649.79     1622.84     13.74 o
   4   8   1       22.67       24.34      1.12 o
   5   8   1      150.20      146.97      2.73 o
   6   8   1       38.36       36.01      1.77 o
   7   8   1       12.35       12.84      0.75 o
  -6   9   1        7.56        7.17      0.49 o
  -5   9   1        8.65        8.81      0.74 o
  -4   9   1       11.34       10.14      0.65 o
  -3   9   1        7.17        8.79      0.65 o
  -2   9   1       31.61       31.77      1.90 o
  -1   9   1       13.20       14.00      1.27 o
   0   9   1       38.25       33.89      1.34 o
   1   9   1        9.52        9.28      0.54 o
   2   9   1      448.50      439.50      4.52 o
   3   9   1      208.84      223.51      3.23 o
   4   9   1       18.24       17.29      0.89 o
   5   9   1       19.42       20.24      0.89 o
   6   9   1        2.31        2.38      0.36 o
  -4  10   1       10.92        7.74      0.63 o
  -3  10   1        0.83        0.81      0.22 o
  -2  10   1       23.10       23.23      1.05 o
  -1  10   1        3.46        3.63      0.44 o
   0  10   1        0.10        0.75      0.24 o
   1  10   1        2.97        1.85      0.48 o
   2  10   1       17.53       22.15      1.43 o
   3  10   1       18.28       18.62      0.82 o
   4  10   1        0.05       -0.09      0.12 o
   5  10   1        3.71        3.94      0.38 o
  -3  11   1        6.30        9.49      0.57 o
  -2  11   1       21.57       25.24      1.17 o
  -1  11   1       61.54       70.79      2.16 o
   0  11   1       27.70       28.67      1.37 o
   1  11   1      117.85      137.07      3.10 o
   2  11   1       71.02       82.21      2.31 o
   3  11   1       10.47       12.37      0.81 o
  -1 -10   2        4.14        4.31      0.48 o
   0 -10   2        0.00        0.29      0.15 o
   1 -10   2       80.32       81.28      1.58 o
  -4  -9   2        0.15        0.04      0.15 o
  -3  -9   2        2.79        3.03      0.51 o
  -2  -9   2       27.27       30.28      1.61 o
  -1  -9   2       16.52       16.15      1.27 o
   0  -9   2       63.12       59.71      1.96 o
   1  -9   2        9.65        9.88      0.62 o
   2  -9   2       89.98       92.99      4.82 o
   3  -9   2       70.50       68.64      2.07 o
   4  -9   2       52.38       48.62      1.43 o
  -5  -8   2       56.62       56.35      1.90 o
  -4  -8   2        0.93        3.99      0.66 o
  -3  -8   2        5.09        4.54      0.73 o
  -2  -8   2       44.10       41.55      2.13 o
  -1  -8   2       26.06       29.63      1.18 o
   0  -8   2        0.00        0.30      0.34 o
   1  -8   2       10.70        7.08      0.58 o
   2  -8   2       23.77       26.37      1.08 o
   3  -8   2       43.20       38.08      1.21 o
   4  -8   2       39.29       32.97      1.15 o
   5  -8   2       20.34       18.88      0.90 o
   6  -8   2       11.25       13.80      0.71 o
  -6  -7   2      134.48      135.43      2.91 o
  -5  -7   2       30.23       31.58      1.78 o
  -4  -7   2      527.62      529.73      7.91 o
  -3  -7   2       31.54       37.51      2.15 o
  -2  -7   2      337.20      302.19      5.87 o
  -1  -7   2        8.77        6.18      0.57 o
   0  -7   2       55.59       45.25      1.50 o
   1  -7   2       42.94       50.57      1.33 o
   2  -7   2       84.79       63.58      1.49 o
   3  -7   2      375.99      336.78      4.36 o
   4  -7   2        3.26        6.74      0.91 o
   5  -7   2       45.10       44.91      1.39 o
   6  -7   2       72.43       70.73      2.30 o
   7  -7   2       17.05       16.65      0.83 o
  -7  -6   2       35.53       33.81      1.29 o
  -6  -6   2        0.04        0.29      0.32 o
  -5  -6   2      144.72      143.43      2.63 o
  -4  -6   2        0.44        0.64      0.41 o
  -3  -6   2       67.93       72.55      2.95 o
  -2  -6   2        7.77        8.41      0.68 o
  -1  -6   2       27.92       27.29      1.16 o
   0  -6   2       40.44       38.37      0.95 o
   1  -6   2       13.98       13.57      0.58 o
   2  -6   2        0.48        2.00      0.29 o
   3  -6   2      163.85      169.06      3.11 o
   4  -6   2      179.64      178.44      3.20 o
   5  -6   2      285.50      273.67      5.84 o
   6  -6   2       33.31       30.98      1.59 o
   7  -6   2       15.52       15.60      0.69 o
   8  -6   2        7.32        6.02      0.44 o
  -8  -5   2        8.23        8.63      0.62 o
  -7  -5   2        2.21        2.33      0.46 o
  -6  -5   2       68.86       70.04      1.89 o
  -5  -5   2       15.14       15.55      0.95 o
  -4  -5   2        0.74        0.80      0.50 o
  -3  -5   2        2.08        2.44      0.45 o
  -2  -5   2        0.13        2.00      0.48 o
  -1  -5   2       21.52       32.86      1.71 o
   0  -5   2        9.93        7.69      0.82 o
   1  -5   2      366.63      367.01      5.52 o
   2  -5   2      175.03      192.01      3.97 o
   3  -5   2      114.44      122.38      2.01 o
   4  -5   2       66.78       64.28      1.83 o
   5  -5   2      185.71      179.89      2.88 o
   6  -5   2       41.75       39.75      1.99 o
   7  -5   2       58.44       57.15      1.63 o
   8  -5   2      153.62      147.71      3.07 o
  -8  -4   2      169.88      168.66      7.28 o
  -7  -4   2        9.11        9.22      0.97 o
  -6  -4   2      113.30      110.64      2.52 o
  -5  -4   2       75.41       81.53      2.16 o
  -4  -4   2      214.96      215.21      3.39 o
  -3  -4   2        0.45        1.00      0.34 o
  -2  -4   2       36.61       53.20      2.09 o
  -1  -4   2       62.35       68.14      1.42 o
   0  -4   2        9.04       13.07      0.96 o
   1  -4   2      181.53      224.63      3.85 o
   2  -4   2        0.16        0.28      0.20 o
   3  -4   2      174.67      168.29      3.48 o
   4  -4   2       11.71       10.91      0.96 o
   5  -4   2       29.13       26.43      1.14 o
   6  -4   2      110.83      109.17      3.53 o
   7  -4   2       47.48       47.29      2.28 o
   8  -4   2       74.81       71.69      1.71 o
   9  -4   2       32.67       34.86      1.24 o
  -9  -3   2      216.27      213.14      3.06 o
  -8  -3   2        0.31        0.25      0.44 o
  -7  -3   2       21.44       23.32      1.57 o
  -6  -3   2       91.26       96.24      3.58 o
  -5  -3   2        5.83        7.48      0.53 o
  -4  -3   2       53.79       48.73      2.08 o
  -3  -3   2       10.83        9.01      0.84 o
  -2  -3   2      110.04      105.36      2.61 o
  -1  -3   2      378.68      420.32      3.23 o
   1  -3   2       28.78       15.79      0.56 o
   2  -3   2     1118.86     1121.27      4.66 o
   3  -3   2       51.41       59.10      1.85 o
   4  -3   2       69.17       60.24      2.04 o
   5  -3   2      321.33      326.65      5.26 o
   6  -3   2      122.57      121.23      2.82 o
   7  -3   2      471.71      470.22      5.16 o
   8  -3   2       62.67       68.27      2.67 o
   9  -3   2        4.01        3.56      0.52 o
  -9  -2   2       11.76       12.72      0.87 o
  -8  -2   2        6.55        6.26      0.50 o
  -7  -2   2       78.14       87.69      3.06 o
  -6  -2   2        6.59        7.09      0.94 o
  -5  -2   2       66.39       59.54      2.33 o
  -4  -2   2       36.20       32.73      1.59 o
  -3  -2   2       27.46       27.17      1.30 o
  -2  -2   2       44.81       44.13      1.48 o
  -1  -2   2      319.27      311.84      3.61 o
   0  -2   2        0.29        0.29      0.23 o
   1  -2   2       67.23       69.35      1.05 o
   2  -2   2      106.13       95.10      1.25 o
   3  -2   2       77.89       68.82      2.18 o
   4  -2   2      134.91      123.21      2.70 o
   5  -2   2        3.37        4.39      0.61 o
   6  -2   2      315.85      336.46      4.46 o
   7  -2   2      116.52      124.04      2.12 o
   8  -2   2        0.76        1.08      0.22 o
   9  -2   2      192.64      188.59      3.83 o
  -9  -1   2       29.97       30.19      1.44 o
  -8  -1   2        9.57       11.70      0.68 o
  -7  -1   2       56.02       55.73      1.67 o
  -6  -1   2        0.44        0.63      0.23 o
  -5  -1   2       23.91       24.05      1.41 o
  -4  -1   2       48.14       39.58      1.61 o
  -3  -1   2      495.54      526.91      5.16 o
  -2  -1   2      912.91      933.14      5.90 o
  -1  -1   2       20.08       18.35      1.00 o
   0  -1   2      904.09      809.21      4.65 o
   2  -1   2      172.81      158.89      1.47 o
   3  -1   2     1323.24     1286.24      4.81 o
   4  -1   2       46.17       53.66      1.69 o
   5  -1   2      729.30      781.09      7.67 o
   6  -1   2       31.25       33.36      2.08 o
   7  -1   2        7.25        9.49      0.61 o
   8  -1   2        0.01        0.39      0.19 o
   9  -1   2       22.01       22.99      0.73 o
  10  -1   2        2.81        2.31      0.30 o
  -9   0   2        7.91        7.52      0.77 o
  -8   0   2        4.04        4.82      0.59 o
  -7   0   2       13.69       15.89      1.30 o
  -6   0   2       65.92       68.69      1.83 o
  -5   0   2      535.69      525.77      6.41 o
  -4   0   2     2352.97     2363.16     12.02 o
  -3   0   2      417.84      427.06      2.73 o
  -1   0   2      284.99      277.13      2.87 o
   0   0   2      293.39      266.42      3.43 o
   1   0   2      183.54      155.45      1.50 o
   2   0   2     1298.30     1168.37      3.62 o
   3   0   2      385.47      400.60      8.26 o
   4   0   2      512.72      539.73      5.39 o
   5   0   2       42.51       46.71      2.13 o
   6   0   2       56.68       59.63      2.60 o
   7   0   2        1.93        1.28      0.30 o
   8   0   2       12.76       13.93      0.71 o
   9   0   2       14.06       15.25      0.63 o
  -9   1   2       15.01       13.15      0.63 o
  -8   1   2       48.74       53.52      2.58 o
  -7   1   2      230.22      232.12      4.93 o
  -6   1   2      356.60      375.99      4.27 o
  -5   1   2       61.23       57.02      2.14 o
  -4   1   2     1163.49     1210.39      8.82 o
  -3   1   2     1681.17     1641.97      8.75 o
  -1   1   2      690.21      655.33      2.41 o
   0   1   2     1537.34     1415.29     24.17 o
   1   1   2      472.54      430.92      2.00 o
   2   1   2      606.60      542.92      7.46 o
   3   1   2       70.68       77.68      1.25 o
   4   1   2       25.48       26.20      1.33 o
   5   1   2     1078.15     1028.57      9.27 o
   6   1   2       60.65       61.82      2.53 o
   7   1   2       46.49       46.88      1.29 o
   8   1   2       86.77       93.95      1.80 o
   9   1   2       43.30       44.27      1.06 o
  10   1   2       33.52       29.57      1.07 o
  -9   2   2       14.64       13.54      0.82 o
  -8   2   2       77.53       83.18      1.98 o
  -7   2   2        1.45        2.47      0.42 o
  -6   2   2      167.74      175.77      2.97 o
  -5   2   2      207.19      278.16      4.93 o
  -4   2   2      251.53      271.85      4.37 o
  -3   2   2       26.05       33.33      1.94 o
  -2   2   2        2.87        0.96      0.22 o
  -1   2   2     1263.62     1117.09      4.70 o
   0   2   2     1053.23      891.37      2.34 o
   1   2   2      925.53      850.24      7.01 o
   3   2   2      230.90      223.82      2.20 o
   4   2   2       62.40       52.90      1.26 o
   5   2   2        1.32        5.48      0.67 o
   6   2   2        8.20        7.28      0.85 o
   7   2   2       11.26       12.73      0.68 o
   8   2   2       62.66       62.15      2.74 o
   9   2   2        1.08        1.38      0.28 o
  10   2   2       25.20       25.58      1.08 o
  -9   3   2       26.99       26.66      0.89 o
  -8   3   2       74.69       76.36      2.84 o
  -7   3   2       95.81       99.69      2.41 o
  -6   3   2       61.00       67.83      1.63 o
  -5   3   2      145.56      153.95      3.85 o
  -4   3   2      549.51      581.79     12.52 o
  -3   3   2      516.59      564.80      5.47 o
  -2   3   2       14.61       13.72      0.71 o
  -1   3   2        2.51        1.08      0.09 o
   0   3   2       23.64       23.88      1.81 o
   1   3   2     2379.27     2132.56      6.01 o
   2   3   2        6.03        5.20      0.29 o
   3   3   2       61.90       51.99      1.65 o
   4   3   2       55.59       48.15      1.21 o
   5   3   2      574.22      558.51      7.10 o
   6   3   2      115.31      132.06      3.45 o
   7   3   2       85.19       83.85      1.72 o
   8   3   2       25.48       28.43      1.88 o
   9   3   2        5.05        5.22      0.47 o
  10   3   2       17.53       18.61      0.92 o
  -9   4   2        4.70        4.80      0.49 o
  -8   4   2       18.15       19.50      1.38 o
  -7   4   2      276.00      289.34      4.05 o
  -6   4   2      145.52      146.94      3.65 o
  -5   4   2        0.13        0.19      0.18 o
  -4   4   2       71.61       82.48      2.53 o
  -3   4   2        0.82        0.29      0.19 o
  -2   4   2      285.58      293.27      3.51 o
  -1   4   2      392.15      380.48      3.54 o
   0   4   2      492.26      508.34      3.88 o
   1   4   2       26.83       23.69      0.56 o
   2   4   2      919.07      898.46      4.31 o
   3   4   2      280.70      296.00      4.95 o
   4   4   2      249.91      236.83      2.79 o
   5   4   2       12.17       14.06      0.76 o
   6   4   2       66.75       70.39      1.84 o
   7   4   2      162.62      163.59      2.40 o
   8   4   2       30.80       31.26      1.93 o
   9   4   2       10.96       12.05      0.67 o
  10   4   2        1.94        1.80      0.28 o
  -8   5   2       17.31       18.16      1.16 o
  -7   5   2       32.25       31.14      1.30 o
  -6   5   2       88.92       97.25      2.46 o
  -5   5   2       49.35       52.07      1.40 o
  -4   5   2       56.46       56.69      2.18 o
  -3   5   2      218.21      233.25      3.91 o
  -2   5   2       69.09       66.08      1.87 o
  -1   5   2      307.80      305.37      3.71 o
   0   5   2      161.47      180.34      2.75 o
   1   5   2      418.16      461.31      2.35 o
   2   5   2      621.74      646.82      4.19 o
   3   5   2      935.31      975.47      6.28 o
   4   5   2      115.80      108.65      2.02 o
   5   5   2       73.45       76.11      1.83 o
   6   5   2      163.16      167.52      2.94 o
   7   5   2        7.25        7.65      0.71 o
   8   5   2      160.33      168.93      2.97 o
   9   5   2       13.77       16.39      1.11 o
  -8   6   2       24.49       23.80      1.08 o
  -7   6   2      146.66      142.11      3.42 o
  -6   6   2       38.02       40.66      2.19 o
  -5   6   2      560.72      548.77      5.92 o
  -4   6   2      156.46      153.15      1.98 o
  -3   6   2       60.10       67.61      2.28 o
  -2   6   2        0.49        1.37      0.34 o
  -1   6   2      133.21      114.56      2.62 o
   0   6   2        1.65        7.26      0.65 o
   1   6   2       14.85       18.10      1.01 o
   2   6   2        1.10        1.38      0.36 o
   3   6   2      890.17      854.04      8.28 o
   4   6   2      337.13      316.89      3.69 o
   5   6   2       33.39       31.58      1.69 o
   6   6   2       28.63       29.73      1.88 o
   7   6   2       32.84       31.92      1.37 o
   8   6   2        4.13        3.74      0.45 o
   9   6   2       96.05       93.18      2.27 o
  -8   7   2        0.02        0.08      0.10 o
  -7   7   2        0.01        0.37      0.20 o
  -6   7   2       53.70       56.26      2.04 o
  -5   7   2       11.56        9.66      0.96 o
  -4   7   2      113.18      115.05      2.58 o
  -3   7   2        3.07        1.77      0.36 o
  -2   7   2      166.31      171.61      2.73 o
  -1   7   2       87.86       85.67      2.48 o
   0   7   2      222.07      228.60      4.04 o
   1   7   2      108.44       98.55      2.64 o
   2   7   2      742.44      736.48      5.50 o
   3   7   2       12.58       12.05      0.84 o
   4   7   2       10.07        8.45      0.53 o
   5   7   2       45.49       47.14      2.28 o
   6   7   2       66.37       66.78      2.78 o
   7   7   2        3.58        3.93      0.48 o
   8   7   2       20.66       21.44      0.87 o
  -7   8   2        2.18        2.82      0.37 o
  -5   8   2        5.76        6.34      0.73 o
  -4   8   2      106.86      107.42      3.36 o
  -3   8   2      340.08      352.73      6.33 o
  -2   8   2      177.44      188.55      4.63 o
  -1   8   2       15.03       16.57      0.88 o
   0   8   2      360.78      376.59      4.38 o
   1   8   2     1406.01     1339.44      7.45 o
   2   8   2      239.88      232.77      2.64 o
   3   8   2       10.77       11.84      3.10 o
   4   8   2      149.75      145.46      2.66 o
   5   8   2       68.40       65.89      2.66 o
   6   8   2       71.87       70.41      2.69 o
   7   8   2      185.84      183.02      3.05 o
   8   8   2        4.96        4.89      0.46 o
  -6   9   2        5.68        4.40      0.42 o
  -5   9   2       16.02       15.46      0.85 o
  -4   9   2        0.28        2.05      1.43 o
  -3   9   2       54.94       52.95      1.58 o
  -2   9   2       83.96       85.30      3.14 o
  -1   9   2       46.95       48.41      2.35 o
   0   9   2      610.89      591.64      7.84 o
   1   9   2      524.71      514.44      4.94 o
   2   9   2       57.29       53.04      1.59 o
   3   9   2      100.50       98.59      2.17 o
   4   9   2        8.73        7.05      0.60 o
   5   9   2       26.61       25.41      1.54 o
   6   9   2       41.97       39.25      1.14 o
   7   9   2       37.77       30.89      3.08 o
  -5  10   2       17.60       15.93      0.69 o
  -4  10   2        2.05        2.04      0.38 o
  -3  10   2        2.62        3.10      0.55 o
  -2  10   2      161.13      157.37      3.88 o
  -1  10   2       49.06       51.97      2.25 o
   0  10   2       15.77       13.81      0.82 o
   1  10   2       17.28       19.44      0.75 o
   2  10   2        2.72        3.16      0.41 o
   3  10   2       73.12       76.74      1.80 o
   4  10   2       16.62       15.48      0.77 o
   5  10   2        8.47        6.69      0.67 o
   6  10   2        6.58        7.62      0.57 o
  -3  11   2        4.41        4.66      0.49 o
  -2  11   2        3.51        4.42      0.39 o
  -1  11   2       82.23       92.53      1.80 o
   0  11   2       40.07       41.55      2.10 o
   1  11   2       10.83       11.29      0.95 o
   2  11   2       24.76       26.39      1.01 o
   3  11   2       15.83       18.67      0.72 o
   4  11   2       10.97        9.43      0.59 o
   0  12   2       88.34       96.79      2.03 o
   1  12   2       55.01       65.52      1.65 o
  -2  -9   3        9.73        7.84      0.68 o
  -1  -9   3        5.45        5.18      0.73 o
   0  -9   3       19.40       18.07      0.66 o
   1  -9   3      142.27      132.72     10.28 o
   2  -9   3        0.30        0.02      0.16 o
   3  -9   3       47.33       51.92      1.40 o
  -4  -8   3        0.44        0.36      0.21 o
  -3  -8   3        0.00        0.04      0.24 o
  -2  -8   3        0.84        0.51      0.19 o
  -1  -8   3       43.54       43.86      1.29 o
   0  -8   3       15.03       13.58      0.77 o
   1  -8   3       17.17       13.19      0.75 o
   2  -8   3       72.44       65.49      3.63 o
   3  -8   3       31.47       26.53      1.00 o
   4  -8   3        7.98       10.19      0.56 o
   5  -8   3       31.69       33.38      1.18 o
  -6  -7   3      249.09      222.74      2.72 o
  -5  -7   3      150.21      155.97      3.36 o
  -4  -7   3      136.97      142.25      3.80 o
  -3  -7   3       33.65       33.26      1.97 o
  -2  -7   3        0.69        1.51      0.55 o
  -1  -7   3        0.86        0.07      0.18 o
   0  -7   3      242.06      206.66      3.25 o
   1  -7   3      213.34      198.00      2.59 o
   2  -7   3       30.71       24.67      0.91 o
   3  -7   3        5.12        4.43      0.52 o
   4  -7   3        4.42        2.33      0.37 o
   5  -7   3       62.04       59.58      1.44 o
   6  -7   3        1.05        1.19      0.30 o
  -7  -6   3       33.29       30.08      0.95 o
  -6  -6   3       74.06       73.56      2.28 o
  -5  -6   3       18.05       17.72      1.39 o
  -4  -6   3       23.90       23.13      1.74 o
  -3  -6   3        0.42        0.50      0.38 o
  -2  -6   3       20.07       22.00      1.63 o
  -1  -6   3        3.40        4.81      0.52 o
   0  -6   3        2.44        6.15      0.70 o
   1  -6   3        0.06        0.27      0.22 o
   2  -6   3        1.52        1.87      0.35 o
   3  -6   3      140.16      122.46      3.82 o
   4  -6   3      344.43      320.26      6.19 o
   5  -6   3       12.59       13.91      0.83 o
   6  -6   3       16.35       16.12      1.21 o
   7  -6   3        8.25        7.53      0.66 o
  -7  -5   3        1.37        1.57      0.34 o
  -6  -5   3       52.53       54.61      2.32 o
  -5  -5   3       50.63       52.67      2.60 o
  -4  -5   3      250.82      236.51      5.75 o
  -3  -5   3       95.46       91.57      3.41 o
  -2  -5   3      210.40      202.58      4.68 o
  -1  -5   3       55.97       53.89      1.33 o
   0  -5   3      127.18      152.67      2.69 o
   1  -5   3        0.76        0.56      0.19 o
   2  -5   3      115.17      115.67      1.95 o
   3  -5   3       30.32       28.01      0.99 o
   4  -5   3       54.06       53.64      2.60 o
   5  -5   3      355.56      349.09      4.31 o
   6  -5   3      255.34      257.42      4.00 o
   7  -5   3       50.83       54.37      1.45 o
   8  -5   3        0.66        0.72      0.15 o
  -8  -4   3       10.01        9.85      0.57 o
  -7  -4   3        3.11        3.23      0.55 o
  -6  -4   3        0.05        1.03      0.48 o
  -5  -4   3      120.63      120.17      2.55 o
  -4  -4   3      242.73      241.59      5.67 o
  -3  -4   3       97.69      108.67      3.07 o
  -2  -4   3      274.91      294.35      3.51 o
  -1  -4   3       37.76       44.36      1.69 o
   0  -4   3       73.76       78.36      2.48 o
   1  -4   3      865.40      879.55      8.22 o
   2  -4   3       70.56       82.43      2.49 o
   3  -4   3      177.81      168.97      3.61 o
   4  -4   3      478.28      442.92      4.94 o
   5  -4   3        1.58        1.63      0.36 o
   6  -4   3       22.97       22.07      0.89 o
   7  -4   3      167.10      177.91      3.01 o
   8  -4   3       11.80       11.43      0.63 o
   9  -4   3        2.28        2.06      0.27 o
  -8  -3   3        3.17        3.44      0.30 o
  -7  -3   3       32.96       31.56      1.75 o
  -6  -3   3        0.34        0.26      0.33 o
  -5  -3   3      105.34      105.83      2.44 o
  -4  -3   3        1.90        3.53      0.47 o
  -3  -3   3       10.47        8.12      0.87 o
  -2  -3   3     1811.03     1799.71      8.16 o
  -1  -3   3      135.89      155.06      2.22 o
   0  -3   3       34.65       28.06      0.89 o
   1  -3   3       14.67       17.08      0.66 o
   2  -3   3      111.12      138.71      3.71 o
   3  -3   3      259.63      266.19      4.12 o
   4  -3   3      194.12      192.27      3.73 o
   5  -3   3       34.81       34.50      1.04 o
   6  -3   3       54.89       54.48      2.70 o
   7  -3   3      229.26      233.02      3.45 o
   8  -3   3      223.22      233.45      3.14 o
   9  -3   3      280.54      278.29      3.96 o
  -9  -2   3        5.80        5.38      0.44 o
  -8  -2   3       16.69       16.15      0.69 o
  -7  -2   3       40.07       37.06      2.00 o
  -6  -2   3       23.20       27.70      1.88 o
  -5  -2   3       22.78       24.05      1.14 o
  -4  -2   3       33.66       31.34      1.63 o
  -3  -2   3       63.73       64.77      2.17 o
  -2  -2   3      399.17      408.16      5.00 o
  -1  -2   3      437.18      414.85      3.31 o
   0  -2   3       93.14       83.56      1.95 o
   1  -2   3        2.11        3.76      0.29 o
   2  -2   3       61.63       55.44      1.09 o
   3  -2   3        6.90        8.73      0.46 o
   4  -2   3      405.84      422.38      7.61 o
   5  -2   3       42.98       41.01      1.79 o
   6  -2   3        2.27        2.20      0.30 o
   7  -2   3      520.81      527.60      5.45 o
   8  -2   3      405.72      412.55      4.44 o
   9  -2   3       16.51       16.83      1.12 o
  -9  -1   3        0.26        0.21      0.17 o
  -8  -1   3        9.38        9.52      0.86 o
  -7  -1   3       16.58       17.84      0.93 o
  -6  -1   3       35.68       35.55      2.09 o
  -5  -1   3       39.96       40.03      1.80 o
  -4  -1   3       18.40       20.82      1.24 o
  -3  -1   3       27.73       31.10      1.36 o
  -2  -1   3      216.83      212.11      3.14 o
  -1  -1   3      176.14      172.08      2.58 o
   0  -1   3      832.34      805.49     17.19 o
   1  -1   3       19.15       21.15      0.60 o
   2  -1   3      825.37      762.70      5.08 o
   3  -1   3      120.03      119.32      1.57 o
   4  -1   3       27.91       33.37      0.95 o
   5  -1   3      442.68      503.86      6.06 o
   6  -1   3        3.14        2.81      0.35 o
   7  -1   3       24.63       22.57      1.16 o
   8  -1   3        1.33        1.14      0.28 o
   9  -1   3       63.80       62.91      1.51 o
  10  -1   3        8.60        8.52      0.53 o
  -9   0   3       17.63       18.00      1.00 o
  -8   0   3        3.37        4.64      0.56 o
  -7   0   3      265.20      264.76      5.40 o
  -6   0   3      402.72      412.24      6.89 o
  -5   0   3       12.29       23.04      1.36 o
  -4   0   3     1286.73     1301.57      9.09 o
  -3   0   3      935.43      931.40      6.82 o
  -2   0   3        0.02        0.19      0.12 o
  -1   0   3       15.34       23.12      0.79 o
   0   0   3      655.47      594.47      3.77 o
   1   0   3      637.10      608.39     13.12 o
   2   0   3      404.49      378.24      6.58 o
   3   0   3      159.59      141.07      1.61 o
   4   0   3      200.09      225.41      8.22 o
   5   0   3      238.23      280.66      4.33 o
   6   0   3        1.27        1.35      0.46 o
   7   0   3       38.97       44.78      1.62 o
   8   0   3        7.21        7.53      0.67 o
   9   0   3        0.32        0.30      0.16 o
  10   0   3       26.36       21.26      0.72 o
  -9   1   3        8.16        7.49      0.67 o
  -8   1   3       57.02       58.59      1.63 o
  -7   1   3       82.13       86.77      3.11 o
  -6   1   3        1.66        5.97      0.85 o
  -5   1   3      129.10      131.52      3.15 o
  -4   1   3     5541.69     5484.88     12.27 o
  -3   1   3       68.98       57.70      1.12 o
  -2   1   3     3550.73     3408.48      9.98 o
  -1   1   3      739.60      699.73      4.11 o
   0   1   3      169.87      144.59      1.65 o
   1   1   3     3326.09     2547.01      8.00 o
   2   1   3      944.60      928.72      2.95 o
   3   1   3     3618.97     3547.16     16.58 o
   4   1   3      262.56      245.43      3.61 o
   5   1   3      119.26      122.53      3.30 o
   6   1   3      625.27      652.09      8.26 o
   7   1   3       11.28       13.60      0.93 o
   8   1   3        0.01        0.10      0.19 o
   9   1   3        1.50        1.24      0.25 o
  10   1   3       97.10       88.30      1.97 o
  -9   2   3       19.57       17.14      1.43 o
  -8   2   3        1.02        0.56      0.21 o
  -7   2   3      181.44      185.52      3.27 o
  -6   2   3      103.26      113.50      3.59 o
  -5   2   3       70.73       77.05      2.43 o
  -4   2   3      160.83      187.12      2.40 o
  -3   2   3       30.30       30.89      0.87 o
  -2   2   3       70.44       73.08      1.13 o
  -1   2   3       84.40       98.74      0.84 o
   0   2   3     1417.48     1269.42      5.07 o
   1   2   3     1102.91     1018.37      3.68 o
   2   2   3       84.77       86.10      1.34 o
   3   2   3       55.81       53.16      0.89 o
   4   2   3       11.24       17.24      0.75 o
   5   2   3      248.45      291.12      4.76 o
   6   2   3        0.33        8.90      0.94 o
   7   2   3       87.33       87.78      1.78 o
   8   2   3       16.69       21.45      1.66 o
   9   2   3       33.55       30.94      1.75 o
  10   2   3        2.07        1.80      0.34 o
  -9   3   3       15.68       14.29      0.57 o
  -8   3   3        1.02        1.27      0.28 o
  -7   3   3      156.78      154.48      2.99 o
  -6   3   3      370.19      382.89      4.74 o
  -5   3   3      266.13      277.04      4.78 o
  -4   3   3        0.23        0.60      0.27 o
  -3   3   3      443.01      455.27      6.95 o
  -2   3   3      109.40      110.67      3.03 o
  -1   3   3       57.93       62.42      0.87 o
   0   3   3      261.72      241.48      1.49 o
   1   3   3      137.93      139.52      1.28 o
   2   3   3       91.76       83.59      1.07 o
   3   3   3      625.67      627.69      4.88 o
   4   3   3      281.56      272.09      2.87 o
   5   3   3       95.54       95.33      1.93 o
   6   3   3        6.58        6.87      0.80 o
   7   3   3       78.74       85.89      2.09 o
   8   3   3       21.07       22.28      1.70 o
   9   3   3       22.23       23.18      1.52 o
  10   3   3        0.21        0.46      0.23 o
  -9   4   3       80.14       71.68      1.58 o
  -8   4   3      135.86      132.71      2.34 o
  -7   4   3       38.74       37.92      1.56 o
  -6   4   3       27.45       28.22      1.33 o
  -5   4   3       59.76       55.84      1.76 o
  -4   4   3      268.89      272.69      3.26 o
  -3   4   3       16.15       23.88      1.22 o
  -2   4   3       48.53       58.88      1.59 o
  -1   4   3      140.52      147.98      2.08 o
   0   4   3      257.59      257.60      1.44 o
   1   4   3      451.30      467.32      1.62 o
   2   4   3        6.27        3.01      0.24 o
   3   4   3        3.47        8.13      0.45 o
   4   4   3      343.85      331.41      3.23 o
   5   4   3       38.85       45.57      1.35 o
   6   4   3      256.66      263.32      2.09 o
   7   4   3       47.03       45.93      1.29 o
   8   4   3       15.91       17.31      0.98 o
   9   4   3        0.60        1.33      0.41 o
  10   4   3       43.92       45.10      1.45 o
  -8   5   3        0.98        0.44      0.18 o
  -7   5   3        0.59        0.74      0.29 o
  -6   5   3      397.75      403.54     12.00 o
  -5   5   3       95.29       96.02      2.41 o
  -4   5   3       60.37       64.21      2.34 o
  -3   5   3       49.36       39.26      1.62 o
  -2   5   3      275.06      279.01      3.71 o
  -1   5   3       24.79       30.73      1.10 o
   0   5   3     1029.97     1069.32     14.81 o
   1   5   3      225.04      270.42      2.15 o
   2   5   3      427.02      398.62      4.52 o
   3   5   3      582.27      657.66      5.74 o
   4   5   3      117.33      124.52      2.94 o
   5   5   3       66.80       73.08      1.77 o
   6   5   3       27.43       24.10      0.69 o
   7   5   3      124.54      131.63      2.17 o
   8   5   3       48.20       48.55      1.61 o
   9   5   3      104.69      106.83      2.95 o
  10   5   3      538.68      478.16      4.05 o
  -8   6   3       21.77       20.04      0.95 o
  -7   6   3      110.62      108.08      3.06 o
  -6   6   3        1.72        2.13      0.66 o
  -5   6   3       79.04       76.29      2.22 o
  -4   6   3       46.88       45.62      1.09 o
  -3   6   3       12.33       13.73      1.02 o
  -2   6   3        1.98        1.44      0.33 o
  -1   6   3      177.19      160.80      2.88 o
   0   6   3      106.10      114.29      1.69 o
   1   6   3       54.18       57.82      1.12 o
   2   6   3       26.71       27.67      0.72 o
   3   6   3       81.06       92.90      1.82 o
   4   6   3      479.56      450.11     11.49 o
   5   6   3        9.24       10.77      0.59 o
   6   6   3        1.19        1.80      0.50 o
   7   6   3        2.49        1.70      0.36 o
   8   6   3       26.30       24.26      1.09 o
   9   6   3        6.67        6.83      0.68 o
  -7   7   3       28.14       26.18      1.16 o
  -6   7   3      152.89      152.81      4.03 o
  -5   7   3        4.46        5.58      0.56 o
  -4   7   3        0.85        0.99      0.30 o
  -3   7   3       12.64       10.48      0.61 o
  -2   7   3       57.67       57.58      2.02 o
  -1   7   3      141.83      158.61      2.35 o
   0   7   3       12.41       19.24      0.76 o
   1   7   3      683.28      721.68      6.48 o
   2   7   3      104.83      107.26      2.00 o
   3   7   3      206.12      199.86      4.51 o
   4   7   3      358.44      341.77     17.34 o
   5   7   3        1.86        2.91      0.63 o
   6   7   3      154.29      151.74      2.91 o
   7   7   3       17.64       15.13      0.90 o
   8   7   3      259.18      260.60      3.19 o
   9   7   3       16.16       12.29      0.71 o
  -7   8   3       43.78       42.81      1.33 o
  -6   8   3        2.10        2.36      0.43 o
  -5   8   3      143.14      145.10      3.37 o
  -4   8   3        1.97        2.67      0.59 o
  -3   8   3       94.14       98.73      3.33 o
  -2   8   3      197.19      196.19      7.66 o
  -1   8   3     1260.27     1280.51     11.45 o
   0   8   3       93.88       99.33      3.02 o
   1   8   3      260.02      243.19      5.57 o
   2   8   3      243.75      225.60      5.00 o
   3   8   3       41.58       43.04      2.18 o
   4   8   3      153.05      167.03      4.18 o
   5   8   3        7.85        7.57      0.96 o
   6   8   3        1.22        1.28      0.32 o
   7   8   3       19.86       18.36      0.88 o
   8   8   3        9.18        9.01      0.50 o
  -6   9   3       13.30       11.38      0.66 o
  -5   9   3      114.54      111.40      1.85 o
  -4   9   3       27.12       27.34      1.08 o
  -3   9   3      203.19      212.60      4.82 o
  -2   9   3      442.65      445.33      7.15 o
  -1   9   3      663.26      655.10      8.56 o
   0   9   3      307.40      298.78      5.56 o
   1   9   3        0.62        2.61      0.53 o
   2   9   3       23.08       21.48      1.38 o
   3   9   3      141.09      131.89      2.46 o
   4   9   3        4.81        3.73      0.69 o
   5   9   3       53.99       50.98      2.27 o
   6   9   3       26.78       27.53      1.59 o
   7   9   3       20.45       16.47      1.04 o
  -5  10   3        4.10        3.31      0.32 o
  -4  10   3       49.34       46.42      1.73 o
  -3  10   3        5.14        5.40      0.73 o
  -2  10   3        0.08       -0.11      0.34 o
  -1  10   3       20.98       17.24      1.34 o
   0  10   3        1.57        1.93      0.48 o
   1  10   3       28.66       26.71      1.10 o
   2  10   3      112.03      111.25      2.26 o
   3  10   3       12.63       15.56      0.84 o
   4  10   3        3.61        2.41      0.51 o
   5  10   3       67.09       67.16      2.29 o
   6  10   3       16.83       17.02      1.03 o
  -4  11   3       41.88       42.03      1.16 o
  -3  11   3       23.36       24.44      1.15 o
  -2  11   3        1.50        1.41      0.34 o
  -1  11   3       32.39       35.85      1.19 o
   0  11   3       23.72       24.11      1.26 o
   1  11   3       25.78       27.38      0.79 o
   2  11   3        0.37        0.20      0.15 o
   3  11   3        2.34        1.64      0.26 o
   4  11   3       37.31       39.00      1.55 o
   5  11   3        0.84        0.91      0.23 o
  -1  12   3       11.67       11.13      0.72 o
   0  12   3       16.18       19.56      1.00 o
   1  12   3       26.35       29.46      1.20 o
   2  12   3       99.53      109.94      2.07 o
  -3  -8   4       53.95       54.41      1.57 o
  -2  -8   4       42.81       40.95      1.58 o
  -1  -8   4        2.17        2.15      0.27 o
   0  -8   4        1.42        0.34      0.22 o
   1  -8   4       23.68       17.21      1.05 o
   2  -8   4        1.28        2.01      0.39 o
   3  -8   4       19.48       21.88      1.08 o
   4  -8   4        0.32        0.46      0.16 o
  -5  -7   4        0.06        0.28      0.14 o
  -4  -7   4        5.49        7.28      0.73 o
  -3  -7   4        2.85        3.35      0.59 o
  -2  -7   4       76.65       72.24      1.70 o
  -1  -7   4       86.85       81.27      1.85 o
   0  -7   4       16.47       13.76      0.80 o
   1  -7   4        1.60        0.64      0.37 o
   2  -7   4        6.69        5.16      0.78 o
   3  -7   4       30.46       26.39      1.09 o
   4  -7   4       21.14       23.87      1.87 o
   5  -7   4       72.13       69.61      1.77 o
  -6  -6   4        0.06        0.23      0.15 o
  -5  -6   4       15.02       16.25      1.13 o
  -4  -6   4        0.32        0.82      0.44 o
  -3  -6   4        1.91        2.84      0.67 o
  -2  -6   4        1.92        2.06      0.56 o
  -1  -6   4       26.69       25.76      1.54 o
   0  -6   4        0.08        0.19      0.27 o
   1  -6   4      160.99      149.25      2.28 o
   2  -6   4      187.27      161.41      3.06 o
   3  -6   4       14.77       14.96      0.93 o
   4  -6   4        0.10        0.37      0.21 o
   5  -6   4        3.77        4.86      0.49 o
   6  -6   4       15.36       16.41      0.68 o
   7  -6   4       10.20       11.21      0.59 o
  -6  -5   4       80.66       82.13      2.42 o
  -5  -5   4        6.45        5.82      0.84 o
  -4  -5   4        8.48        8.55      1.09 o
  -3  -5   4      267.40      264.83      6.24 o
  -2  -5   4       87.91       80.82      3.16 o
  -1  -5   4        8.54        7.51      0.64 o
   0  -5   4       35.90       32.63      1.28 o
   1  -5   4       45.47       40.11      1.17 o
   2  -5   4        0.01       -0.19      0.24 o
   3  -5   4       55.82       45.56      1.65 o
   4  -5   4       24.21       25.41      1.80 o
   5  -5   4       42.71       41.57      1.13 o
   6  -5   4      188.72      186.97      2.88 o
   7  -5   4       37.85       40.36      1.05 o
  -7  -4   4        0.24        0.35      0.15 o
  -6  -4   4        0.16        0.14      0.32 o
  -5  -4   4       34.95       37.40      2.21 o
  -4  -4   4        0.56        1.54      0.58 o
  -3  -4   4      337.90      354.96      8.44 o
  -2  -4   4        3.11        8.98      4.14 o
  -1  -4   4       17.44       18.38      0.76 o
   0  -4   4       18.68       15.51      1.18 o
   1  -4   4      133.31      137.67      3.40 o
   2  -4   4        5.68        6.64      0.56 o
   3  -4   4      521.70      505.75     10.36 o
   4  -4   4      345.30      326.10      3.79 o
   5  -4   4      606.61      596.16      4.53 o
   6  -4   4       32.69       33.22      1.34 o
   7  -4   4        7.11        7.90      0.82 o
   8  -4   4       19.57       19.28      1.38 o
  -8  -3   4        2.70        2.17      0.28 o
  -7  -3   4        5.88        7.11      0.76 o
  -6  -3   4        3.26        3.55      0.72 o
  -5  -3   4       50.60       48.44      2.61 o
  -4  -3   4      586.45      613.59      9.18 o
  -3  -3   4      289.36      281.66      5.22 o
  -2  -3   4        9.08        8.95      0.63 o
  -1  -3   4       65.70       70.01      2.32 o
   0  -3   4       44.36       51.87      1.34 o
   1  -3   4      312.54      319.82      3.21 o
   2  -3   4      195.69      195.75      3.62 o
   3  -3   4       86.98       86.65      2.44 o
   4  -3   4       52.24       50.12      0.96 o
   5  -3   4      786.38      774.93      5.35 o
   6  -3   4      312.97      315.37      3.45 o
   7  -3   4      205.04      212.14      2.64 o
   8  -3   4        4.51        3.98      0.38 o
   9  -3   4       38.22       39.64      1.31 o
  -8  -2   4       17.23       18.40      1.21 o
  -7  -2   4       10.11        9.77      0.63 o
  -6  -2   4      205.46      225.45      5.31 o
  -5  -2   4       15.68       15.51      1.49 o
  -4  -2   4      798.56      782.98     19.75 o
  -3  -2   4      330.08      332.24      9.84 o
  -2  -2   4       13.20       10.43      0.64 o
  -1  -2   4      110.89      118.98      1.99 o
   0  -2   4       18.09       14.77      0.97 o
   1  -2   4      141.48      128.22      1.87 o
   2  -2   4      529.14      565.68      7.86 o
   3  -2   4        3.32        2.76      0.61 o
   4  -2   4      167.41      160.27      2.24 o
   5  -2   4     1290.92     1271.32      5.51 o
   6  -2   4      552.74      558.09      4.57 o
   7  -2   4        8.84        9.25      0.59 o
   8  -2   4      228.09      241.59      3.32 o
   9  -2   4      104.28       99.92      2.51 o
  -8  -1   4        0.04        0.08      0.17 o
  -7  -1   4       71.19       71.86      2.71 o
  -6  -1   4        4.82        5.69      0.90 o
  -5  -1   4        1.82        2.43      0.60 o
  -4  -1   4       73.67       71.32      2.38 o
  -3  -1   4        0.29        0.85      0.26 o
  -2  -1   4       87.26       77.63      1.59 o
  -1  -1   4      209.98      223.39      2.88 o
   0  -1   4      172.96      159.81      2.96 o
   1  -1   4      160.13      164.50      1.89 o
   2  -1   4       75.11       72.00      1.25 o
   3  -1   4      346.48      344.01      3.27 o
   4  -1   4       97.52       94.46      1.65 o
   5  -1   4       11.18       11.13      0.90 o
   6  -1   4       22.68       21.03      1.11 o
   7  -1   4      191.55      197.87      3.45 o
   8  -1   4        0.27        0.33      0.35 o
   9  -1   4        0.06       -0.08      0.14 o
  -8   0   4      111.51      101.88      2.63 o
  -7   0   4        0.63        0.87      0.43 o
  -6   0   4      327.99      338.66      6.48 o
  -5   0   4      247.11      262.27      5.55 o
  -4   0   4        8.36        7.82      0.76 o
  -3   0   4       63.99       59.24      1.83 o
  -2   0   4      447.66      469.77      4.55 o
  -1   0   4        4.86        8.68      0.44 o
   0   0   4      261.30      263.62      3.62 o
   1   0   4      285.14      257.89      2.02 o
   2   0   4      248.95      246.96      4.37 o
   3   0   4      230.94      271.70      4.93 o
   4   0   4      145.66      161.93      4.76 o
   5   0   4       63.00       65.19      2.05 o
   6   0   4       21.46       23.15      0.76 o
   7   0   4        0.31        0.33      0.23 o
   8   0   4       33.50       34.29      1.40 o
   9   0   4        4.66        4.68      0.45 o
  -8   1   4        1.31        0.48      0.18 o
  -7   1   4      212.57      207.33      3.36 o
  -6   1   4     1447.57     1467.52     13.37 o
  -5   1   4      389.62      393.23      6.64 o
  -4   1   4      256.61      238.58      3.81 o
  -3   1   4        3.58        6.37      0.55 o
  -2   1   4      533.56      515.56      4.16 o
  -1   1   4      594.95      549.94      2.91 o
   0   1   4      392.70      392.16      4.09 o
   1   1   4      432.47      425.97      6.02 o
   2   1   4      434.59      438.12      3.63 o
   3   1   4     3536.35     3528.22     34.11 o
   4   1   4      233.20      232.28      3.73 o
   5   1   4      416.17      428.88      6.33 o
   6   1   4       42.92       44.34      1.22 o
   7   1   4      175.89      167.74      4.90 o
   8   1   4        0.00        0.67      0.25 o
   9   1   4        3.52        3.67      0.40 o
  10   1   4       20.10       19.87      0.95 o
  -9   2   4        6.32        5.22      0.42 o
  -8   2   4        0.77        0.63      0.21 o
  -7   2   4        3.63        3.83      0.68 o
  -6   2   4      376.50      385.89      4.76 o
  -5   2   4       14.45       23.36      1.62 o
  -4   2   4        9.87        7.62      0.72 o
  -3   2   4       84.76       91.71      2.30 o
  -2   2   4      147.04      131.49      1.50 o
  -1   2   4      212.99      216.06      2.23 o
   0   2   4        6.56        8.01      1.78 o
   1   2   4      622.50      601.06      6.95 o
   2   2   4      565.28      588.22      2.58 o
   3   2   4     1057.01     1069.75      4.18 o
   4   2   4       25.78       29.90      0.81 o
   5   2   4       65.01       63.60      2.25 o
   6   2   4        4.86        8.27      0.90 o
   7   2   4       86.76       97.84      2.37 o
   8   2   4       78.63       73.90      1.96 o
   9   2   4       40.31       43.65      2.08 o
  10   2   4      194.71      201.81      3.22 o
  -8   3   4       41.31       39.42      1.21 o
  -7   3   4        0.24        0.81      0.28 o
  -6   3   4      422.01      426.33      7.31 o
  -5   3   4      879.94      899.06      6.93 o
  -4   3   4      532.77      546.92      6.48 o
  -3   3   4      124.94      134.63      3.04 o
  -2   3   4      250.66      252.24      2.50 o
  -1   3   4      409.79      422.42      4.44 o
   0   3   4       21.31       19.07      0.48 o
   1   3   4        6.39        5.59      0.33 o
   2   3   4        4.04        6.84      0.24 o
   3   3   4     1299.16     1237.95      4.39 o
   4   3   4      124.38      131.77      2.01 o
   5   3   4      444.46      457.60     10.06 o
   6   3   4       85.31       91.54      1.97 o
   7   3   4        0.02        0.26      0.17 o
   8   3   4        7.50        8.70      1.10 o
   9   3   4      161.15      170.02      4.10 o
  10   3   4       76.65       76.67      2.03 o
  -8   4   4      137.95      122.04      2.01 o
  -7   4   4       15.54       16.26      0.94 o
  -6   4   4      182.40      187.20      3.36 o
  -5   4   4        0.54        1.16      0.24 o
  -4   4   4       23.03       23.12      1.45 o
  -3   4   4      129.97      149.88      3.44 o
  -2   4   4      743.83      783.40      5.53 o
  -1   4   4       10.31       13.67      0.45 o
   0   4   4       13.31       20.02      0.58 o
   1   4   4      491.33      514.34      3.13 o
   2   4   4     1338.53     1303.54     14.67 o
   3   4   4       26.93       26.96      0.64 o
   4   4   4     1016.97      981.62      5.69 o
   5   4   4      314.86      315.86      3.50 o
   6   4   4        0.02        0.55      0.19 o
   7   4   4        7.09        6.35      0.49 o
   8   4   4       14.26       15.57      0.95 o
   9   4   4       14.51       15.02      1.21 o
  10   4   4       81.12       82.19      2.02 o
  -8   5   4      167.77      150.44      2.72 o
  -7   5   4       35.82       37.79      1.58 o
  -6   5   4       12.79       11.72      0.86 o
  -5   5   4       36.55       32.96      1.42 o
  -4   5   4       82.32       76.24      1.62 o
  -3   5   4      109.36      125.25      2.20 o
  -2   5   4      114.88      119.44      1.90 o
  -1   5   4       54.53       72.42      1.28 o
   0   5   4       14.73       22.50      1.12 o
   1   5   4     1512.49     1603.68      6.56 o
   2   5   4      365.14      404.85      5.36 o
   3   5   4       28.64       36.27      1.70 o
   4   5   4        5.54        8.36      0.53 o
   5   5   4       10.31       11.99      1.26 o
   6   5   4       74.98       72.52      1.20 o
   7   5   4      265.73      270.28      3.12 o
   8   5   4      387.24      391.81      3.55 o
   9   5   4       26.82       27.00      1.51 o
  10   5   4       52.11       53.16      1.43 o
  -8   6   4        1.76        1.35      0.31 o
  -7   6   4       10.88        7.72      0.83 o
  -6   6   4       26.02       28.19      1.68 o
  -5   6   4       63.91       64.63      2.03 o
  -4   6   4        0.00        0.05      0.16 o
  -3   6   4      186.30      195.31      2.88 o
  -2   6   4        8.03        8.95      0.56 o
  -1   6   4       15.10       13.28      1.01 o
   0   6   4      398.82      416.87      5.10 o
   1   6   4      125.03      159.10      2.84 o
   2   6   4      254.47      267.18      4.77 o
   3   6   4       13.37       16.38      1.25 o
   4   6   4        4.01        6.27      0.83 o
   5   6   4       15.21       14.18      0.68 o
   6   6   4       66.69       70.00      1.30 o
   7   6   4       18.06       20.55      0.85 o
   8   6   4      119.75      119.80      2.75 o
   9   6   4        1.73        2.08      0.42 o
  -7   7   4       47.56       45.00      1.44 o
  -6   7   4       57.69       55.31      2.42 o
  -5   7   4       10.53        9.19      0.70 o
  -4   7   4       56.23       56.56      1.81 o
  -3   7   4        0.66        1.31      0.42 o
  -2   7   4       17.79       24.07      1.15 o
  -1   7   4        8.18        9.45      0.89 o
   0   7   4       12.78       12.96      0.95 o
   1   7   4       33.14       32.57      1.78 o
   2   7   4       18.93       19.68      1.43 o
   3   7   4      157.63      164.02      4.17 o
   4   7   4      124.34      125.14      2.04 o
   5   7   4       81.98       88.69      3.31 o
   6   7   4      235.24      235.26      2.77 o
   7   7   4      115.56      116.79      1.88 o
   8   7   4      208.56      200.46      2.81 o
   9   7   4      155.56      137.94      2.48 o
  -7   8   4       13.62       10.62      0.59 o
  -6   8   4       24.23       23.84      1.31 o
  -5   8   4      282.10      284.64      2.97 o
  -4   8   4       89.88       95.83      2.34 o
  -3   8   4      777.03      784.72      5.60 o
  -2   8   4       27.16       27.53      1.06 o
  -1   8   4      323.48      324.54      7.99 o
   0   8   4       68.80       64.35      2.46 o
   1   8   4       18.10       15.98      1.36 o
   2   8   4       15.90       14.99      0.87 o
   3   8   4       63.55       67.82      1.82 o
   4   8   4       12.00       13.32      1.20 o
   5   8   4      107.52      104.22      3.36 o
   6   8   4        9.93        9.58      0.70 o
   7   8   4        0.21        0.35      0.31 o
   8   8   4        4.51        4.03      0.35 o
  -6   9   4       39.01       30.74      0.99 o
  -5   9   4      101.16      103.33      1.76 o
  -4   9   4      761.28      756.48     12.71 o
  -3   9   4      104.66      101.01      3.31 o
  -2   9   4       85.76       90.69      3.23 o
  -1   9   4      972.03      968.77     10.36 o
   0   9   4       43.07       41.39      2.07 o
   1   9   4     1071.86      980.38      9.47 o
   2   9   4       76.46       89.58      2.67 o
   4   9   4      304.55      309.10      5.73 o
   5   9   4        1.54        0.73      0.40 o
   6   9   4      212.73      197.99      4.31 o
   7   9   4        0.15        1.32      0.36 o
   8   9   4        8.72        8.44      0.57 o
  -5  10   4        2.98        2.26      0.26 o
  -4  10   4        6.73        7.72      0.73 o
  -3  10   4        0.53        0.89      0.37 o
  -2  10   4      134.21      147.17      3.88 o
  -1  10   4        7.75        8.58      0.99 o
   0  10   4       13.36       12.82      1.15 o
   1  10   4       45.80       50.47      2.11 o
   2  10   4       11.10       11.19      0.96 o
   3  10   4       41.50       43.33      2.11 o
   4  10   4       39.29       39.89      1.98 o
   5  10   4       69.52       62.15      2.32 o
   6  10   4        1.07        0.87      0.34 o
   7  10   4        1.40        2.40      0.34 o
  -4  11   4        3.18        2.73      0.30 o
  -3  11   4        1.65        2.06      0.39 o
  -2  11   4       17.01       17.03      1.14 o
  -1  11   4        2.08        2.68      0.51 o
   0  11   4        7.39        7.76      0.57 o
   1  11   4        3.58        3.29      0.35 o
   2  11   4       34.22       35.62      1.69 o
   3  11   4       42.21       38.69      1.78 o
   4  11   4        2.28        2.55      0.47 o
   5  11   4       62.83       65.39      1.97 o
   6  11   4       26.66       28.07      1.01 o
  -2  12   4       15.53       15.49      0.53 o
  -1  12   4       16.16       17.66      0.64 o
   0  12   4        5.10        6.34      0.32 o
   1  12   4      112.97      128.56      2.80 o
   2  12   4        1.64        2.05      0.23 o
   3  12   4       40.51       44.64      1.45 o
   4  12   4       30.60       25.21      0.93 o
   1  -8   5       10.93       11.09      0.61 o
  -3  -7   5        0.13       -0.01      0.16 o
  -2  -7   5        5.96        5.19      0.35 o
  -1  -7   5       24.87       20.83      0.81 o
   0  -7   5        0.77        0.36      0.17 o
   1  -7   5       15.11       15.89      0.67 o
   2  -7   5        1.62        1.18      0.36 o
   3  -7   5      130.91      140.45      2.98 o
   4  -7   5        1.38        2.09      0.21 o
  -5  -6   5        1.35        2.05      0.28 o
  -4  -6   5        1.33        1.87      0.42 o
  -3  -6   5        0.04        0.32      0.28 o
  -2  -6   5        0.84        0.61      0.22 o
  -1  -6   5      247.10      236.32      4.73 o
   0  -6   5       23.44       21.33      1.00 o
   1  -6   5       30.59       28.33      1.72 o
   2  -6   5       68.12       65.31      2.61 o
   3  -6   5       34.14       39.61      1.38 o
   4  -6   5        4.78        5.19      0.48 o
   5  -6   5       51.72       62.70      1.38 o
   6  -6   5       17.68       19.48      0.73 o
  -6  -5   5        8.58        8.59      0.55 o
  -5  -5   5       84.74       88.83      2.53 o
  -4  -5   5       18.85       21.35      1.49 o
  -3  -5   5       30.67       32.40      1.23 o
  -2  -5   5       18.95       20.47      1.07 o
  -1  -5   5        5.75        5.55      1.53 o
   0  -5   5        0.81        1.09      0.32 o
   1  -5   5      122.79      108.21      3.58 o
   2  -5   5       31.03       31.80      1.39 o
   3  -5   5       13.89       14.86      0.94 o
   4  -5   5       36.41       35.28      1.37 o
   5  -5   5        0.07        0.32      0.24 o
   6  -5   5       23.46       22.03      0.64 o
   7  -5   5      140.68      127.86      2.07 o
  -6  -4   5        2.26        2.35      0.44 o
  -5  -4   5       18.23       18.93      1.43 o
  -4  -4   5       19.28       18.38      1.55 o
  -3  -4   5        0.52        1.37      1.04 o
  -2  -4   5        0.52        0.90      0.42 o
  -1  -4   5      230.00      228.05      3.63 o
   0  -4   5       49.04       55.08      4.89 o
   1  -4   5      149.11      145.46      3.37 o
   2  -4   5       52.47       49.08      1.71 o
   3  -4   5       19.43       19.29      1.09 o
   4  -4   5       27.62       27.61      0.99 o
   5  -4   5       24.70       27.22      0.94 o
   6  -4   5        7.74        6.98      0.57 o
   7  -4   5        2.60        3.00      0.32 o
   8  -4   5        4.82        4.82      0.40 o
  -7  -3   5        3.18        3.23      0.42 o
  -6  -3   5      187.51      200.32      4.23 o
  -5  -3   5       47.02       49.95      2.47 o
  -4  -3   5       14.27       13.25      1.41 o
  -3  -3   5      219.93      225.08      3.55 o
  -2  -3   5       59.46       57.49      1.79 o
  -1  -3   5      169.21      167.74      1.97 o
   0  -3   5       74.83       73.35      1.71 o
   1  -3   5      218.67      206.32      2.10 o
   2  -3   5      108.48       98.90      1.72 o
   3  -3   5      453.93      437.87      3.83 o
   4  -3   5      481.15      476.70      4.48 o
   5  -3   5       32.45       33.35      1.38 o
   6  -3   5       14.64       15.44      0.92 o
   7  -3   5       80.25       82.89      1.86 o
   8  -3   5       30.36       31.03      1.43 o
  -7  -2   5        5.88        5.82      0.67 o
  -6  -2   5       50.28       54.22      2.43 o
  -5  -2   5       17.10       14.32      1.42 o
  -4  -2   5      247.96      266.63      6.01 o
  -3  -2   5       84.86       87.74      1.76 o
  -2  -2   5      616.62      605.17      5.15 o
  -1  -2   5        6.11        6.76      0.79 o
   0  -2   5       20.40       17.65      0.80 o
   1  -2   5      416.67      422.61      3.72 o
   2  -2   5       49.98       49.51      1.25 o
   3  -2   5     3480.72     3350.19     15.19 o
   4  -2   5      182.63      173.53      2.42 o
   5  -2   5       38.42       35.70      1.15 o
   6  -2   5      868.38      873.76      5.71 o
   7  -2   5      259.63      257.18      3.75 o
   8  -2   5       72.29       77.21      1.99 o
   9  -2   5       72.24       73.80      1.88 o
  -8  -1   5        2.63        2.15      0.30 o
  -7  -1   5       30.58       27.97      1.54 o
  -6  -1   5      113.17      120.30      3.73 o
  -5  -1   5       19.56       19.82      1.66 o
  -4  -1   5       11.94       10.73      0.83 o
  -3  -1   5      206.34      227.66      4.88 o
  -2  -1   5       11.87       10.15      0.63 o
  -1  -1   5        6.18        6.19      0.74 o
   0  -1   5      124.95      114.32      1.95 o
   1  -1   5      361.24      354.45      4.11 o
   2  -1   5       92.19       86.25      2.40 o
   3  -1   5       51.96       43.66      1.73 o
   4  -1   5       63.98       59.52      2.08 o
   5  -1   5      224.61      227.97      4.11 o
   6  -1   5       84.86       87.70      2.30 o
   7  -1   5       23.06       22.82      1.19 o
   8  -1   5        0.17        0.50      0.37 o
   9  -1   5        0.68        0.88      0.20 o
  -8   0   5       59.11       51.65      1.08 o
  -7   0   5      115.23      108.82      2.17 o
  -6   0   5      185.27      190.35      4.79 o
  -5   0   5      114.53      113.34      3.83 o
  -4   0   5       29.31       32.47      2.11 o
  -3   0   5      248.30      268.46      5.09 o
  -2   0   5      146.94      142.60      3.47 o
  -1   0   5      651.28      650.29      4.19 o
   0   0   5       38.46       39.06      1.61 o
   1   0   5      119.01      134.18      2.86 o
   2   0   5        0.16        0.48      0.22 o
   3   0   5      243.38      252.57      4.05 o
   4   0   5       50.90       40.41      1.72 o
   5   0   5       95.69       91.94      2.75 o
   6   0   5        3.52        3.63      0.48 o
   7   0   5        1.61        1.96      0.39 o
   8   0   5       71.18       68.43      2.38 o
   9   0   5       36.80       38.41      1.18 o
  -8   1   5      435.05      377.20      3.13 o
  -7   1   5       67.55       66.55      1.75 o
  -6   1   5        1.04        1.49      0.54 o
  -5   1   5       44.95       46.65      2.40 o
  -4   1   5      158.04      154.25      2.82 o
  -3   1   5       30.36       35.59      1.77 o
  -2   1   5      190.21      187.86      3.77 o
  -1   1   5        7.66        8.22      0.75 o
   0   1   5      831.83      862.49      7.14 o
   1   1   5     1660.13     1711.57      9.73 o
   2   1   5      595.88      595.56      5.79 o
   3   1   5       45.41       44.01      1.66 o
   4   1   5       25.10       22.94      1.27 o
   5   1   5      201.09      187.62      4.08 o
   6   1   5        0.05        0.15      0.12 o
   7   1   5        0.05        1.44      0.33 o
   8   1   5        0.02        0.21      0.25 o
   9   1   5        3.85        4.53      0.44 o
  10   1   5       31.63       33.50      1.13 o
  -8   2   5      155.40      146.03      2.01 o
  -7   2   5       12.18       11.40      0.75 o
  -6   2   5       58.70       57.34      1.79 o
  -5   2   5       72.97       78.01      3.07 o
  -4   2   5       41.37       40.28      1.82 o
  -3   2   5      218.04      214.84      4.07 o
  -2   2   5        5.26        5.11      0.60 o
  -1   2   5      765.80      794.08      6.78 o
   0   2   5      122.25      122.90      2.54 o
   1   2   5     1803.18     1805.14     10.87 o
   2   2   5        1.16        1.33      0.31 o
   3   2   5       93.34       83.49      1.61 o
   4   2   5        0.46        1.32      0.37 o
   5   2   5      333.85      367.77      3.83 o
   6   2   5       26.89       24.56      0.87 o
   7   2   5       58.20       64.93      1.33 o
   8   2   5       13.34       14.57      0.88 o
   9   2   5       14.70       14.41      1.18 o
  10   2   5      244.87      242.10      3.36 o
  -8   3   5      124.26      104.41      1.67 o
  -7   3   5      156.85      148.04      3.28 o
  -6   3   5       13.87       13.64      0.90 o
  -5   3   5       95.87       98.44      2.33 o
  -4   3   5       19.60       19.28      0.95 o
  -3   3   5       29.06       31.00      1.05 o
  -2   3   5      593.86      637.24      4.49 o
  -1   3   5        3.91        6.11      0.57 o
   0   3   5     1118.46     1091.61      6.56 o
   1   3   5        0.43        2.53      1.52 o
   2   3   5       50.94       56.45      1.24 o
   3   3   5       27.67       22.51      3.20 o
   4   3   5      940.13      945.55     24.27 o
   5   3   5       20.13       20.71      1.46 o
   6   3   5       28.02       28.57      1.01 o
   7   3   5      213.16      218.95      2.86 o
   8   3   5        0.98        1.21      0.49 o
   9   3   5        8.97        7.89      0.90 o
  10   3   5       54.29       56.44      1.68 o
  -8   4   5       25.85       20.92      0.76 o
  -7   4   5      126.48      123.84      3.06 o
  -6   4   5      102.83       99.72      2.38 o
  -5   4   5      208.79      208.21      4.94 o
  -4   4   5      114.31      116.04      3.90 o
  -3   4   5      270.80      279.50      4.90 o
  -2   4   5       57.51       48.79      1.94 o
  -1   4   5      189.20      178.86      2.88 o
   0   4   5        7.23        9.72      0.40 o
   1   4   5      445.26      442.19      3.40 o
   2   4   5       15.27       14.26      0.63 o
   3   4   5     1141.34     1143.09      6.10 o
   4   4   5      217.43      207.78      2.89 o
   5   4   5       17.17       17.35      1.39 o
   6   4   5       46.05       42.07      1.18 o
   7   4   5      243.60      251.54      3.05 o
   8   4   5      526.05      545.97      5.51 o
   9   4   5       41.91       43.81      2.01 o
  10   4   5        0.12        0.11      0.17 o
  -8   5   5       23.24       20.47      1.37 o
  -7   5   5        8.38        6.60      0.54 o
  -6   5   5       19.16       19.70      1.06 o
  -5   5   5      222.17      225.73      3.64 o
  -4   5   5        1.01        0.95      0.38 o
  -3   5   5       51.33       58.98      2.39 o
  -2   5   5        9.73       18.12      1.26 o
  -1   5   5     1476.58     1600.36     10.98 o
   0   5   5      342.22      361.18      3.40 o
   1   5   5        3.88        3.78      0.31 o
   2   5   5       24.81       20.07      0.76 o
   3   5   5      206.07      221.09      4.37 o
   4   5   5        6.53        5.64      0.79 o
   5   5   5      630.46      630.40      8.55 o
   6   5   5      154.93      152.72      1.99 o
   7   5   5        1.90        1.76      0.35 o
   8   5   5      284.43      302.10      3.95 o
   9   5   5       11.12       10.97      0.97 o
  10   5   5       25.25       22.81      0.92 o
  -7   6   5        0.94        0.92      0.23 o
  -6   6   5       30.51       31.34      1.28 o
  -5   6   5      200.45      204.84      3.49 o
  -4   6   5       41.41       44.40      2.74 o
  -3   6   5      137.55      143.31      2.81 o
  -2   6   5      387.00      430.93      6.38 o
  -1   6   5      712.83      822.45      8.29 o
   0   6   5      158.56      176.91      3.58 o
   1   6   5       12.68       13.02      1.05 o
   2   6   5      159.52      180.91      4.03 o
   3   6   5       31.96       32.45      1.78 o
   4   6   5      420.53      417.26      6.78 o
   5   6   5       45.24       52.85      1.08 o
   6   6   5        6.35        5.40      0.37 o
   7   6   5       60.26       60.46      1.44 o
   8   6   5      790.29      795.92      4.73 o
   9   6   5      315.50      312.49      4.53 o
  -7   7   5        3.42        3.87      0.48 o
  -6   7   5       13.68       13.66      1.17 o
  -5   7   5        0.34        0.68      0.37 o
  -4   7   5        5.79        4.76      0.54 o
  -3   7   5       92.26       91.18      2.33 o
  -2   7   5        0.41       -0.03      0.16 o
  -1   7   5      147.97      148.92      3.67 o
   0   7   5        0.52        1.34      0.36 o
   1   7   5      202.25      207.28      4.54 o
   2   7   5       41.79       49.72      2.30 o
   3   7   5      182.27      187.50      4.55 o
   4   7   5      126.80      129.73      2.05 o
   5   7   5      322.20      310.01      5.48 o
   6   7   5      233.87      219.39      2.26 o
   7   7   5      200.62      198.55      2.48 o
   8   7   5       17.70       18.29      0.66 o
   9   7   5        7.87        7.41      0.58 o
  -6   8   5       94.91       95.79      2.55 o
  -5   8   5      137.89      147.74      2.08 o
  -4   8   5       55.94       51.44      1.40 o
  -3   8   5      198.84      208.90      2.93 o
  -2   8   5       66.63       69.19      1.67 o
  -1   8   5       49.11       46.37      1.11 o
   0   8   5       48.27       43.97      1.22 o
   1   8   5       22.53       16.79      0.92 o
   2   8   5        2.25        1.38      0.30 o
   3   8   5        0.52        0.29      0.25 o
   4   8   5       39.04       33.84      1.29 o
   5   8   5        1.86        2.21      0.38 o
   6   8   5       10.79        9.42      0.68 o
   7   8   5       17.15       14.98      0.62 o
   8   8   5       21.51       20.49      0.74 o
  -6   9   5      248.92      224.83      2.66 o
  -5   9   5       80.94       75.43      1.47 o
  -4   9   5      165.71      169.32      2.74 o
  -3   9   5      814.71      829.32     11.72 o
  -2   9   5       27.04       28.84      1.27 o
  -1   9   5      299.05      290.75      5.71 o
   0   9   5      159.47      146.71      3.91 o
   1   9   5      151.60      153.47      3.78 o
   2   9   5        9.90        7.84      0.91 o
   3   9   5      169.00      148.09      3.76 o
   4   9   5       49.52       39.17      2.05 o
   5   9   5       65.02       63.84      1.68 o
   6   9   5      279.20      269.19      4.99 o
   7   9   5        0.82        0.52      0.25 o
   8   9   5      101.58       87.21      1.81 o
  -4  10   5      121.14      118.86      2.70 o
  -3  10   5       84.18       92.57      2.83 o
  -2  10   5       27.67       29.60      1.75 o
  -1  10   5      316.86      333.89      5.93 o
   0  10   5       64.70       66.65      2.59 o
   1  10   5       31.05       31.57      1.23 o
   2  10   5        0.12        1.48      0.41 o
   3  10   5      162.25      153.86      2.62 o
   4  10   5       25.23       21.24      1.47 o
   5  10   5       38.73       31.06      1.68 o
   6  10   5       77.66       72.90      2.31 o
   7  10   5       61.95       57.93      1.66 o
  -4  11   5        0.32        0.25      0.13 o
  -3  11   5       58.33       58.99      1.85 o
  -2  11   5       58.62       57.56      2.09 o
  -1  11   5       83.22       85.01      2.66 o
   0  11   5        0.17        0.48      0.22 o
   1  11   5      158.37      153.64      1.90 o
   2  11   5       26.62       28.98      1.63 o
   3  11   5       53.51       59.33      2.29 o
   4  11   5        7.23        9.48      0.89 o
   5  11   5       19.30       17.13      1.07 o
   6  11   5        0.68        0.67      0.22 o
  -2  12   5        4.71        5.02      0.31 o
  -1  12   5       23.46       25.08      0.77 o
   0  12   5        1.20        0.95      0.17 o
   1  12   5       82.47       94.83      1.57 o
   2  12   5       19.63       19.06      1.11 o
   3  12   5       38.67       41.79      1.56 o
   4  12   5       25.90       29.75      1.18 o
   0  -7   6       13.11       12.26      0.66 o
   1  -7   6       19.17       24.71      0.99 o
   2  -7   6        0.64        0.61      0.18 o
  -3  -6   6      128.34      112.36      2.01 o
  -2  -6   6       50.01       44.82      1.80 o
  -1  -6   6        0.33        0.18      0.13 o
   0  -6   6      102.88      107.95      2.84 o
   1  -6   6        0.03        0.05      0.22 o
   2  -6   6        0.30        0.41      0.18 o
   3  -6   6        1.07        3.15      0.33 o
   4  -6   6       45.29       48.80      3.29 o
   5  -6   6       22.42       24.04      0.86 o
  -4  -5   6       24.09       24.47      1.18 o
  -3  -5   6       26.58       29.38      0.94 o
  -2  -5   6       49.98       52.45      2.25 o
  -1  -5   6       81.69       80.34      3.83 o
   0  -5   6        8.06        7.43      0.94 o
   1  -5   6        7.45        9.27      0.66 o
   2  -5   6       55.92       60.14      2.55 o
   3  -5   6       15.07       16.31      1.28 o
   4  -5   6        1.78        1.74      0.32 o
   5  -5   6       54.20       61.31      1.42 o
   6  -5   6      246.18      258.73      2.99 o
  -5  -4   6        2.20        2.15      0.40 o
  -4  -4   6        6.47        6.36      0.79 o
  -3  -4   6       82.48       86.64      3.66 o
  -2  -4   6      170.93      186.84      3.16 o
  -1  -4   6        0.57        0.83      0.35 o
   0  -4   6       24.11       24.74      1.70 o
   1  -4   6       76.46       73.02      2.97 o
   2  -4   6       48.98       43.66      2.31 o
   3  -4   6       70.07       72.09      2.05 o
   4  -4   6        2.06        1.87      0.27 o
   5  -4   6        9.40       10.13      0.53 o
   6  -4   6       63.25       62.95      1.14 o
   7  -4   6       60.40       57.01      1.41 o
  -6  -3   6       22.70       24.19      1.16 o
  -5  -3   6       41.42       41.66      1.94 o
  -4  -3   6        0.07        0.57      0.42 o
  -3  -3   6       59.03       62.56      2.58 o
  -2  -3   6      166.02      175.88      4.55 o
  -1  -3   6      536.32      533.23      9.07 o
   0  -3   6      292.71      276.70      5.56 o
   1  -3   6      129.67      127.93      3.87 o
   2  -3   6       75.32       78.09      2.16 o
   3  -3   6        3.46        4.14      0.60 o
   4  -3   6       11.20       11.21      0.92 o
   5  -3   6        0.15        0.22      0.17 o
   6  -3   6       12.45       12.04      0.59 o
   7  -3   6       78.37       81.33      2.42 o
   8  -3   6        6.88        5.85      0.50 o
  -7  -2   6        7.73        8.67      0.57 o
  -6  -2   6       50.19       52.21      2.01 o
  -5  -2   6        9.66        8.61      1.02 o
  -4  -2   6       34.50       38.17      2.09 o
  -3  -2   6       16.78       17.47      1.01 o
  -2  -2   6        5.71        6.28      0.63 o
  -1  -2   6       85.14       77.77      2.01 o
   0  -2   6        0.19        0.80      0.25 o
   1  -2   6     1026.09      988.07      6.82 o
   2  -2   6      503.16      483.64      3.37 o
   3  -2   6      419.37      413.36      6.35 o
   4  -2   6      403.60      393.65      5.24 o
   5  -2   6      786.72      787.19      5.43 o
   6  -2   6        5.52        5.96      0.40 o
   7  -2   6      208.88      214.93      4.58 o
   8  -2   6        0.16        0.36      0.26 o
  -7  -1   6        1.10        0.41      0.21 o
  -6  -1   6       10.75       11.16      1.04 o
  -5  -1   6        2.52        2.66      0.66 o
  -4  -1   6        0.42        0.24      0.21 o
  -3  -1   6        0.10        0.74      0.65 o
  -2  -1   6      137.79      133.47      2.30 o
  -1  -1   6       78.31       76.40      2.77 o
   0  -1   6      440.99      431.42      6.30 o
   1  -1   6      313.33      290.09      5.01 o
   2  -1   6      208.75      195.52      4.02 o
   3  -1   6      190.91      189.72      3.95 o
   4  -1   6      126.56      123.26      1.53 o
   5  -1   6      118.84      115.36      2.07 o
   6  -1   6        0.03        0.08      0.18 o
   7  -1   6        0.00        0.14      0.25 o
   8  -1   6        1.53        1.66      0.30 o
   9  -1   6       11.41       11.33      0.74 o
  -7   0   6        0.41        0.77      0.31 o
  -6   0   6       72.54       74.58      2.79 o
  -5   0   6        0.42        0.73      0.42 o
  -4   0   6      302.62      306.16      3.97 o
  -3   0   6       24.12       23.91      0.92 o
  -2   0   6      218.68      226.38      4.82 o
  -1   0   6       10.93       10.29      1.00 o
   0   0   6       60.22       64.69      2.38 o
   1   0   6       51.42       48.49      1.98 o
   2   0   6       20.67       17.19      1.17 o
   3   0   6       87.60       81.57      2.57 o
   4   0   6      130.32      131.75      3.33 o
   5   0   6       56.08       55.81      1.19 o
   6   0   6        0.82        1.90      0.35 o
   7   0   6       37.96       37.48      2.96 o
   8   0   6       88.89       96.03      2.17 o
   9   0   6        1.55        1.79      0.25 o
  -7   1   6       45.02       47.63      2.16 o
  -6   1   6      179.23      171.43      4.56 o
  -5   1   6        2.34        1.63      0.55 o
  -4   1   6       28.82       30.97      2.19 o
  -3   1   6       34.21       40.36      1.15 o
  -2   1   6      181.27      178.66      4.11 o
  -1   1   6      278.68      303.22      5.08 o
   0   1   6      240.01      251.65      4.42 o
   1   1   6      129.53      143.98      3.24 o
   2   1   6       28.23       28.56      1.44 o
   3   1   6      235.55      211.69      4.01 o
   4   1   6        6.31        7.62      0.81 o
   5   1   6        6.03        7.71      0.44 o
   6   1   6        0.03        0.60      0.16 o
   7   1   6        6.30        8.23      0.55 o
   8   1   6       23.94       25.97      1.76 o
   9   1   6       97.30      100.02      2.51 o
  -8   2   6      239.54      207.30      2.67 o
  -7   2   6       36.65       35.82      1.64 o
  -6   2   6       19.68       22.12      1.04 o
  -5   2   6        2.94        3.32      0.73 o
  -4   2   6       58.02       59.74      1.41 o
  -3   2   6       44.75       49.82      2.16 o
  -2   2   6       24.78       29.13      1.58 o
  -1   2   6     1558.08     1604.21     11.09 o
   0   2   6      432.91      434.90      5.55 o
   1   2   6       38.84       27.80      1.38 o
   2   2   6      271.28      255.78      4.15 o
   3   2   6       32.89       44.93      1.80 o
   4   2   6      121.21      118.10      3.06 o
   5   2   6       19.88       18.43      1.30 o
   6   2   6      179.95      185.56      2.16 o
   7   2   6       13.67       12.62      0.60 o
   8   2   6      659.03      669.76     10.25 o
   9   2   6       14.64       12.81      0.65 o
  10   2   6       16.26       16.50      0.78 o
  -8   3   6        2.64        1.93      0.28 o
  -7   3   6       36.11       35.58      1.10 o
  -6   3   6       11.36       11.76      0.77 o
  -5   3   6       79.74       79.90      3.17 o
  -4   3   6       51.44       53.58      1.74 o
  -3   3   6       97.45       99.08      2.85 o
  -2   3   6      568.17      578.28      6.60 o
  -1   3   6       47.24       53.56      1.92 o
   0   3   6        7.16       12.43      0.90 o
   1   3   6       21.65       29.99      0.89 o
   2   3   6       25.21       35.02      1.06 o
   3   3   6      176.21      186.61      5.34 o
   4   3   6      102.81       97.93      2.98 o
   5   3   6      576.73      570.37      7.13 o
   6   3   6       32.68       31.99      1.05 o
   7   3   6       39.05       36.64      1.17 o
   8   3   6       75.85       79.04      3.05 o
   9   3   6        1.17        0.77      0.32 o
  10   3   6       25.82       25.51      1.03 o
  -7   4   6        1.67        1.74      0.26 o
  -6   4   6       62.45       60.79      2.23 o
  -5   4   6       12.71       11.14      1.22 o
  -4   4   6        8.44        7.76      1.00 o
  -3   4   6      163.87      159.77      3.34 o
  -2   4   6       11.18       11.29      1.00 o
  -1   4   6       35.64       35.81      1.46 o
   0   4   6       72.46       65.42      1.94 o
   1   4   6        0.01        1.45      1.72 o
   2   4   6      121.23      110.91      1.89 o
   3   4   6      165.61      162.02      2.45 o
   4   4   6       21.86       22.10      1.86 o
   5   4   6      319.60      318.41      6.03 o
   6   4   6      345.39      337.53      3.41 o
   7   4   6        0.98        1.33      0.28 o
   8   4   6      141.24      144.72      2.79 o
   9   4   6       97.69       99.72      2.88 o
  10   4   6       32.66       28.43      1.04 o
  -7   5   6       11.50       11.14      0.61 o
  -6   5   6       31.98       29.79      1.18 o
  -5   5   6       14.25       15.02      1.40 o
  -4   5   6       33.11       36.14      2.13 o
  -3   5   6      778.25      845.87     15.71 o
  -2   5   6       29.91       29.29      1.69 o
  -1   5   6       14.54       15.35      1.17 o
   0   5   6       30.66       29.84      1.37 o
   1   5   6        5.40        7.52      0.52 o
   2   5   6        6.66        5.99      0.45 o
   3   5   6      169.89      153.91      5.85 o
   4   5   6      205.79      195.94      4.60 o
   5   5   6       19.78       26.23      0.80 o
   6   5   6      360.29      360.30      4.44 o
   7   5   6       10.14       11.03      0.64 o
   8   5   6       15.89       15.29      1.46 o
   9   5   6        0.08        0.13      0.23 o
  -7   6   6        3.36        3.43      0.33 o
  -6   6   6        9.41        9.84      0.71 o
  -5   6   6        5.25        5.02      0.85 o
  -4   6   6      411.97      417.24      7.37 o
  -3   6   6      160.86      190.13      7.27 o
  -2   6   6        9.15        8.69      0.70 o
  -1   6   6       76.14       82.78      2.81 o
   0   6   6       58.84       55.72      2.10 o
   1   6   6      618.58      651.33      7.47 o
   2   6   6       69.52       58.65      2.34 o
   3   6   6      459.50      462.60      6.93 o
   4   6   6      212.15      234.61      5.25 o
   5   6   6       53.76       54.00      1.34 o
   6   6   6     2194.54     2172.49      8.49 o
   7   6   6      511.80      509.85      5.85 o
   8   6   6       41.81       43.78      1.40 o
   9   6   6       31.10       30.98      1.36 o
  -7   7   6        0.70        0.69      0.18 o
  -6   7   6        7.32        6.49      0.54 o
  -5   7   6       21.64       22.51      1.14 o
  -4   7   6       13.63       12.18      0.71 o
  -3   7   6       66.78       78.33      2.27 o
  -2   7   6        4.06        0.92      0.26 o
  -1   7   6       91.55      103.94      2.34 o
   0   7   6       26.00       25.37      1.58 o
   1   7   6       19.09       19.11      1.41 o
   2   7   6      166.44      156.09      4.11 o
   3   7   6        9.53        8.02      0.67 o
   4   7   6       58.68       55.19      1.00 o
   5   7   6       56.51       56.09      1.28 o
   6   7   6      379.28      370.11      3.39 o
   7   7   6       28.61       29.11      1.22 o
   8   7   6       18.39       18.36      0.81 o
   9   7   6       18.15       16.52      0.78 o
  -6   8   6       15.09       17.21      1.00 o
  -5   8   6        4.91        5.92      0.40 o
  -4   8   6        0.73        1.39      0.27 o
  -3   8   6      275.20      274.23      3.36 o
  -2   8   6        2.24        1.88      0.39 o
  -1   8   6        6.06        5.15      0.77 o
   0   8   6       92.93       97.81      3.04 o
   1   8   6       14.30       11.33      0.78 o
   2   8   6      229.74      234.68      4.95 o
   3   8   6       35.43       30.38      1.82 o
   4   8   6      215.34      190.76      2.42 o
   5   8   6       79.31       74.46      2.71 o
   6   8   6       28.10       29.44      1.18 o
   7   8   6       16.96       16.71      0.81 o
   8   8   6        2.96        2.72      0.41 o
  -5   9   6      483.98      452.51     10.72 o
  -4   9   6       20.32       21.80      0.96 o
  -3   9   6       11.22       10.85      0.78 o
  -2   9   6      200.51      208.04      3.51 o
  -1   9   6       82.94       86.37      2.22 o
   0   9   6        2.71        2.38      0.51 o
   1   9   6        5.72        2.72      0.56 o
   2   9   6       31.16       26.08      1.72 o
   3   9   6       46.47       49.58      2.31 o
   4   9   6      304.25      273.91      4.21 o
   5   9   6        4.19        4.92      0.50 o
   6   9   6       95.67       94.63      1.93 o
   7   9   6        1.80        1.83      0.25 o
  -4  10   6       84.26       77.27      3.47 o
  -3  10   6      213.82      209.46      5.46 o
  -2  10   6       38.22       39.33      1.35 o
  -1  10   6        0.01       -0.20      0.38 o
   0  10   6        0.07        0.02      0.27 o
   1  10   6      132.05      125.51      2.50 o
   2  10   6       69.98       73.61      2.79 o
   3  10   6       96.28       80.95      2.77 o
   4  10   6      168.02      147.27      3.73 o
   5  10   6       52.81       49.84      1.36 o
   6  10   6        3.76        2.85      0.48 o
   7  10   6       10.79       10.21      0.68 o
  -3  11   6       49.99       52.08      1.68 o
  -2  11   6       74.72       84.89      2.48 o
  -1  11   6        7.16        5.28      0.67 o
   0  11   6       13.80       11.75      0.72 o
   1  11   6      133.59      132.83      2.28 o
   2  11   6       38.72       39.55      1.76 o
   3  11   6       16.45       22.15      1.39 o
   4  11   6       27.56       30.06      1.55 o
   5  11   6        0.26        0.18      0.25 o
   6  11   6       47.81       49.40      1.50 o
  -2  12   6       54.36       54.60      3.30 o
  -1  12   6        8.14        8.65      0.35 o
   0  12   6       27.50       30.25      0.67 o
   1  12   6       65.06       70.71      2.18 o
   2  12   6        1.01        0.46      0.25 o
   3  12   6       12.13       15.84      0.99 o
   4  12   6       29.12       29.50      1.23 o
   5  12   6        5.30        3.88      0.37 o
   0  -6   7       18.85       18.43      0.82 o
   1  -6   7       25.37       24.50      1.00 o
   2  -6   7       13.82       16.22      0.77 o
  -2  -5   7        1.71        2.05      0.32 o
  -1  -5   7       17.75       17.95      1.08 o
   0  -5   7       27.81       29.50      1.49 o
   1  -5   7        0.29        0.41      0.30 o
   2  -5   7       11.30       10.89      0.59 o
   3  -5   7       74.44       88.46      1.60 o
   4  -5   7      105.17      116.53      2.42 o
   5  -5   7       20.63       23.85      0.90 o
  -4  -4   7       29.09       29.73      1.10 o
  -3  -4   7        0.06        0.22      0.13 o
  -2  -4   7        2.55        3.69      0.74 o
  -1  -4   7        3.00        3.41      0.61 o
   0  -4   7        1.30        1.44      0.46 o
   1  -4   7        0.18        0.05      0.17 o
   2  -4   7       51.20       51.53      1.54 o
   3  -4   7       44.21       45.34      1.79 o
   4  -4   7        0.32        0.35      0.17 o
   5  -4   7       16.15       16.65      1.04 o
   6  -4   7       16.62       17.75      0.82 o
  -5  -3   7        2.36        2.46      0.36 o
  -4  -3   7        1.84        1.47      0.37 o
  -3  -3   7       34.88       35.44      2.26 o
  -2  -3   7        0.01        0.30      0.31 o
  -1  -3   7       71.88       74.62      2.88 o
   0  -3   7      113.11      116.50      3.67 o
   1  -3   7      158.10      161.10      3.10 o
   2  -3   7        0.05       -0.09      0.33 o
   3  -3   7       87.47       88.37      2.95 o
   4  -3   7      249.11      258.15      2.41 o
   5  -3   7        1.43        1.78      0.25 o
   6  -3   7       81.73       90.59      1.87 o
   7  -3   7      122.42      125.78      2.30 o
  -6  -2   7        9.71        8.03      0.56 o
  -5  -2   7        4.85        4.57      0.59 o
  -4  -2   7        3.24        2.80      0.35 o
  -3  -2   7      127.13      130.63      2.73 o
  -2  -2   7        4.20        4.70      0.55 o
  -1  -2   7       94.35       96.41      3.34 o
   0  -2   7      323.45      323.69      6.17 o
   1  -2   7      986.12      953.01      5.72 o
   2  -2   7      664.74      663.86      5.73 o
   3  -2   7      413.37      413.05      4.70 o
   4  -2   7        7.37        8.02      0.55 o
   5  -2   7       34.72       36.88      1.10 o
   6  -2   7        1.59        1.79      0.32 o
   7  -2   7        8.01        9.50      0.67 o
   8  -2   7        2.03        2.16      0.32 o
  -6  -1   7        0.08        0.46      0.26 o
  -5  -1   7       60.42       62.91      2.40 o
  -4  -1   7      106.36      108.19      2.24 o
  -3  -1   7       26.28       26.69      1.22 o
  -2  -1   7      573.38      572.66      8.91 o
  -1  -1   7      320.84      314.52      5.85 o
   0  -1   7      342.16      342.81      5.69 o
   1  -1   7      443.13      437.73      8.22 o
   2  -1   7       76.28       75.03      1.41 o
   3  -1   7      107.23      101.27      1.59 o
   4  -1   7       37.73       32.40      1.07 o
   5  -1   7       63.70       64.87      1.91 o
   6  -1   7        0.51        0.53      0.36 o
   7  -1   7       34.63       33.33      1.80 o
   8  -1   7        7.95        7.66      0.71 o
  -7   0   7        1.88        1.23      0.23 o
  -6   0   7        7.36        9.11      0.84 o
  -5   0   7        5.31        3.72      0.68 o
  -4   0   7        7.54        8.77      0.68 o
  -3   0   7        7.59        5.28      0.57 o
  -2   0   7        6.80        8.30      0.69 o
  -1   0   7        2.01        2.59      0.99 o
   0   0   7      161.18      157.45      2.78 o
   1   0   7       36.66       36.09      1.90 o
   2   0   7       27.55       25.18      0.89 o
   3   0   7        5.79        5.22      0.44 o
   4   0   7       75.21       65.63      1.31 o
   5   0   7      169.09      161.16      2.48 o
   6   0   7      125.90      126.42      2.15 o
   7   0   7       14.45       17.33      0.99 o
   8   0   7        0.37        0.28      0.22 o
   9   0   7       39.93       37.62      1.19 o
  -7   1   7       24.39       22.89      1.04 o
  -6   1   7        5.38        5.04      0.71 o
  -5   1   7        7.12        6.95      0.93 o
  -4   1   7        3.01        3.52      0.47 o
  -3   1   7       13.89       16.87      1.08 o
  -2   1   7      209.03      217.68      2.72 o
  -1   1   7      369.51      369.29      4.56 o
   0   1   7       28.14       32.80      1.80 o
   1   1   7        0.03        0.16      0.24 o
   2   1   7        1.70        2.56      0.51 o
   3   1   7      134.73      144.27      3.61 o
   4   1   7       19.90       25.35      0.79 o
   5   1   7        1.10        1.28      0.39 o
   6   1   7        6.95        6.50      0.41 o
   7   1   7      111.08      107.50      2.49 o
   8   1   7       26.43       24.60      1.06 o
   9   1   7        4.16        4.74      0.72 o
  -7   2   7        0.99        0.83      0.27 o
  -6   2   7        0.44        0.93      0.39 o
  -5   2   7       28.43       30.44      1.88 o
  -4   2   7      106.62      112.51      2.48 o
  -3   2   7      205.54      212.89      3.32 o
  -2   2   7        1.08        0.49      0.21 o
  -1   2   7      386.45      435.87      6.44 o
   0   2   7      312.43      315.96      5.28 o
   1   2   7      347.74      373.19      5.67 o
   2   2   7       18.59       20.47      1.32 o
   3   2   7       26.27       30.66      1.64 o
   4   2   7        7.37        7.40      0.65 o
   5   2   7      437.91      430.70      3.22 o
   6   2   7      151.92      138.26      1.88 o
   7   2   7      185.64      178.52      2.47 o
   8   2   7       11.50       10.97      0.72 o
   9   2   7        0.80        1.59      0.22 o
  -7   3   7        8.81       11.32      0.82 o
  -6   3   7       37.71       36.28      1.86 o
  -5   3   7       34.78       34.01      2.02 o
  -4   3   7      266.28      261.30      4.92 o
  -3   3   7       50.65       59.20      1.75 o
  -2   3   7       65.99       71.37      2.22 o
  -1   3   7       70.12       81.12      2.65 o
   0   3   7       42.43       46.64      1.94 o
   1   3   7       37.38       43.00      1.85 o
   2   3   7       56.80       59.17      2.16 o
   3   3   7        5.18        6.30      0.74 o
   4   3   7      337.60      318.58      5.29 o
   5   3   7       14.21       16.81      0.51 o
   6   3   7      204.17      187.94      2.19 o
   7   3   7        2.50        3.34      0.32 o
   8   3   7       59.47       55.45      2.42 o
   9   3   7      115.67      108.67      2.78 o
  -7   4   7       25.81       29.64      1.29 o
  -6   4   7        0.05        0.35      0.29 o
  -5   4   7        2.23        2.59      0.40 o
  -4   4   7      124.94      128.15      7.46 o
  -3   4   7      109.69      112.10      2.00 o
  -2   4   7      322.48      320.99      3.97 o
  -1   4   7      227.28      212.54      3.98 o
   0   4   7       13.41       12.84      0.98 o
   1   4   7      808.92      775.99      7.48 o
   2   4   7       23.42       26.21      0.98 o
   3   4   7       49.23       51.42      1.47 o
   4   4   7       35.06       31.62      1.27 o
   5   4   7      163.65      165.04      2.15 o
   6   4   7      615.91      612.91      4.63 o
   7   4   7      274.48      279.92      3.16 o
   8   4   7       16.54       16.20      0.91 o
   9   4   7       22.38       25.13      1.32 o
  -7   5   7        4.76        4.58      0.50 o
  -6   5   7       31.04       32.60      1.13 o
  -5   5   7       63.03       70.50      3.53 o
  -4   5   7       88.59       88.81      3.44 o
  -3   5   7      113.19      127.79      3.77 o
  -2   5   7       42.43       39.89      1.19 o
   1   5   7      126.23      110.98      2.68 o
   2   5   7       78.17       81.08      1.79 o
   3   5   7       43.44       37.95      1.71 o
   4   5   7      497.96      488.20      3.63 o
   5   5   7       27.94       29.56      0.88 o
   6   5   7        4.12        3.03      0.35 o
   7   5   7       16.89       16.79      0.77 o
   8   5   7        1.26        2.38      1.58 o
   9   5   7       84.81       84.18      2.26 o
  -7   6   7       14.75       15.06      0.75 o
  -6   6   7       32.16       31.47      1.08 o
  -5   6   7      107.21      114.64      2.48 o
  -4   6   7       22.69       24.61      1.26 o
  -3   6   7       71.19       78.64      2.23 o
  -2   6   7       25.20       25.69      1.23 o
  -1   6   7      127.31      141.98      4.02 o
   1   6   7        2.85        2.96      0.52 o
   2   6   7       57.20       55.63      2.31 o
   3   6   7      345.89      346.42      6.17 o
   4   6   7     1730.02     1677.79     15.52 o
   5   6   7      643.99      642.82     15.86 o
   6   6   7        3.04        3.03      0.43 o
   7   6   7       10.98       10.97      0.61 o
   8   6   7       86.33       90.94      1.92 o
   9   6   7       10.14        9.80      0.68 o
  -6   7   7        0.07        0.14      0.21 o
  -5   7   7        2.31        2.01      0.35 o
  -4   7   7       21.69       25.59      0.98 o
  -3   7   7       33.23       31.21      1.43 o
  -2   7   7       26.89       29.83      1.37 o
  -1   7   7        5.25        7.21      0.97 o
   0   7   7      307.27      319.75     10.35 o
   1   7   7       57.86       61.44      1.75 o
   2   7   7       12.86       11.36      0.61 o
   3   7   7       14.63       17.97      0.78 o
   4   7   7      454.76      439.80      3.76 o
   5   7   7       11.42        9.63      0.69 o
   6   7   7      132.90      134.27      2.56 o
   7   7   7       33.50       38.78      1.31 o
   8   7   7        0.10        0.13      0.13 o
  -6   8   7        5.60        5.88      0.49 o
  -5   8   7       41.67       43.57      1.32 o
  -4   8   7       47.82       48.76      1.25 o
  -3   8   7       66.93       66.30      1.62 o
  -2   8   7        4.48        4.49      0.55 o
  -1   8   7       35.71       38.02      1.49 o
   0   8   7      164.97      179.68      4.59 o
   1   8   7      122.31      144.11      3.99 o
   2   8   7       91.01       78.13      3.01 o
   3   8   7       52.53       58.07      2.59 o
   4   8   7       52.15       47.32      1.05 o
   5   8   7      111.17      107.70      1.75 o
   6   8   7       36.17       36.26      1.01 o
   7   8   7        2.70        2.53      0.49 o
   8   8   7        0.21        0.61      0.23 o
  -5   9   7       18.11       17.24      0.94 o
  -4   9   7       26.98       26.96      0.99 o
  -3   9   7       20.55       23.68      1.09 o
  -2   9   7        7.68        6.39      0.64 o
  -1   9   7       32.09       38.26      1.52 o
   0   9   7        0.67        0.92      0.28 o
   1   9   7        7.77       10.91      1.10 o
   2   9   7      211.00      200.79      4.88 o
   3   9   7        8.40        6.43      0.58 o
   4   9   7        1.77        0.84      0.25 o
   5   9   7       18.29       17.56      1.11 o
   6   9   7        2.06        0.81      0.21 o
   7   9   7      141.75      137.95      1.92 o
  -4  10   7        1.53        1.22      0.19 o
  -3  10   7      156.63      150.71      2.33 o
  -2  10   7       44.15       45.76      1.95 o
  -1  10   7      141.10      137.04      2.80 o
   0  10   7       23.57       22.77      1.52 o
   1  10   7        1.58        0.11      0.20 o
   2  10   7      804.83      746.27      9.15 o
   3  10   7      101.56      106.93      3.30 o
   4  10   7       57.78       58.21      2.27 o
   5  10   7       15.61       14.89      0.76 o
   6  10   7       32.09       37.13      1.04 o
   7  10   7        3.93        4.17      0.38 o
  -3  11   7        0.91        0.33      0.18 o
  -2  11   7        7.05        5.76      0.65 o
  -1  11   7       91.39       90.91      2.63 o
   0  11   7        6.77        8.03      0.60 o
   1  11   7        5.11        3.33      0.38 o
   2  11   7       19.73       21.90      1.39 o
   3  11   7       11.64       17.47      0.84 o
   4  11   7       11.91       14.28      0.69 o
   5  11   7        6.14        8.20      0.45 o
   6  11   7        1.15        0.71      0.20 o
  -2  12   7        2.83        3.63      0.35 o
  -1  12   7        0.02        0.22      0.11 o
   0  12   7        0.69        0.47      0.14 o
   1  12   7      154.50      164.02      2.96 o
   2  12   7       22.76       25.68      1.27 o
   3  12   7       19.65       13.68      0.67 o
   4  12   7       42.31       45.45      1.47 o
   0  -5   8        8.80        8.61      0.54 o
   1  -5   8      101.96      120.95      2.10 o
   2  -5   8       56.09       56.92      1.32 o
  -2  -4   8       15.33       13.40      0.70 o
  -1  -4   8        1.93        2.32      0.40 o
   0  -4   8       11.05       12.12      0.93 o
   1  -4   8       20.89       24.05      1.32 o
   2  -4   8       12.66       14.73      0.84 o
   3  -4   8       55.65       54.82      1.19 o
   4  -4   8        1.82        2.65      0.38 o
   5  -4   8        0.79        1.31      0.23 o
  -3  -3   8       12.40       14.20      0.76 o
  -2  -3   8        7.25        7.15      0.73 o
  -1  -3   8        9.42       10.74      0.98 o
   0  -3   8       40.57       44.41      2.08 o
   1  -3   8       36.37       37.37      1.21 o
   2  -3   8       78.59       83.58      1.87 o
   3  -3   8        1.64        1.70      0.31 o
   4  -3   8        1.11        2.09      0.37 o
   5  -3   8        1.28        1.51      0.47 o
   6  -3   8       25.25       27.66      1.93 o
  -4  -2   8        9.62        8.15      0.64 o
  -3  -2   8        8.97        9.70      0.58 o
  -2  -2   8       96.47      105.69      3.07 o
  -1  -2   8      556.20      591.90      7.88 o
   0  -2   8      921.17      954.20     10.31 o
   1  -2   8       77.67       81.94      1.97 o
   2  -2   8        8.62        8.18      0.66 o
   3  -2   8        2.55        3.11      0.34 o
   4  -2   8       23.95       28.59      3.16 o
   5  -2   8        1.55        2.15      0.34 o
   6  -2   8        0.01        0.04      0.14 o
   7  -2   8        9.40        9.53      0.64 o
  -5  -1   8        0.45        1.67      0.31 o
  -4  -1   8        1.49        1.36      0.36 o
  -3  -1   8        3.59        3.14      0.39 o
  -2  -1   8        2.16        1.92      0.51 o
  -1  -1   8     1557.31     1587.03     13.29 o
   0  -1   8        2.70        2.73      0.65 o
   1  -1   8      309.48      303.66      3.88 o
   2  -1   8      453.54      454.45      3.95 o
   3  -1   8       68.20       70.89      1.56 o
   4  -1   8      324.48      332.50      6.71 o
   5  -1   8        0.00        0.39      0.23 o
   6  -1   8       44.58       47.22      1.40 o
   7  -1   8       10.02        7.93      0.46 o
   8  -1   8        0.36        1.34      0.24 o
  -6   0   8        7.28        6.15      0.46 o
  -5   0   8       57.81       58.95      1.97 o
  -4   0   8       60.64       59.84      1.53 o
  -3   0   8       46.88       49.16      1.55 o
  -2   0   8       27.08       27.21      1.72 o
  -1   0   8        3.40        2.79      0.61 o
   0   0   8       37.25       33.51      1.93 o
   1   0   8       47.75       47.88      1.52 o
   2   0   8       93.71       91.05      1.76 o
   3   0   8        0.00        0.42      0.56 o
   4   0   8      250.69      254.64      3.81 o
   5   0   8        8.04        6.63      0.63 o
   6   0   8        5.84        4.18      0.63 o
   7   0   8       38.41       38.12      1.76 o
   8   0   8        2.42        3.23      0.45 o
  -6   1   8        6.56        7.80      0.63 o
  -5   1   8        0.57        0.34      0.25 o
  -4   1   8      122.14      121.08      2.32 o
  -3   1   8      162.68      161.17      3.02 o
  -2   1   8        0.40        0.54      0.38 o
  -1   1   8        2.99        2.44      0.59 o
   0   1   8        6.36        4.92      0.41 o
   1   1   8      172.96      175.66      3.81 o
   2   1   8       13.82       10.89      0.53 o
   3   1   8       16.03       14.64      0.90 o
   4   1   8        0.32        0.69      0.21 o
   5   1   8      124.96      109.79      2.03 o
   6   1   8       79.37       72.95      1.59 o
   7   1   8       65.33       67.34      1.82 o
   8   1   8       24.09       25.80      0.97 o
  -6   2   8       66.65       71.03      2.04 o
  -5   2   8       62.52       59.41      2.30 o
  -4   2   8        0.02        0.80      0.25 o
  -3   2   8      160.21      163.90      2.92 o
  -2   2   8      279.59      275.56      5.35 o
  -1   2   8      134.20      132.29      2.62 o
   0   2   8      104.87      104.54      2.27 o
   1   2   8       37.29       35.94      0.90 o
   2   2   8       35.26       41.06      0.97 o
   3   2   8      219.95      226.57      2.75 o
   4   2   8       39.58       31.55      0.88 o
   5   2   8        9.23        4.74      0.36 o
   6   2   8       18.62       14.33      0.60 o
   7   2   8        2.09        1.06      0.21 o
   8   2   8        5.13        3.02      0.36 o
   9   2   8        4.32        3.53      0.42 o
  -6   3   8       11.59       12.65      0.91 o
  -5   3   8       37.22       44.39      2.04 o
  -4   3   8        3.79        3.86      0.46 o
  -3   3   8      128.67      120.89      2.51 o
  -2   3   8       49.09       50.05      2.28 o
  -1   3   8       44.05       45.55      1.50 o
   0   3   8       18.96       20.37      0.77 o
   1   3   8       17.47       19.22      0.76 o
   2   3   8       40.64       35.57      0.90 o
   3   3   8       28.26       30.11      0.74 o
   4   3   8        0.04        0.64      0.15 o
   5   3   8        9.60        9.79      0.50 o
   6   3   8      202.36      175.68      1.82 o
   7   3   8      157.05      138.86      1.77 o
   8   3   8       10.04        9.79      0.59 o
   9   3   8       34.76       37.30      1.37 o
  -6   4   8        3.81        2.36      0.42 o
  -5   4   8       56.67       58.32      2.35 o
  -4   4   8        0.01        0.26      0.30 o
  -3   4   8        9.80       10.05      0.75 o
  -2   4   8      182.49      177.83      2.99 o
  -1   4   8       33.79       28.24      0.95 o
   0   4   8      155.90      150.67      1.80 o
   1   4   8       68.81       71.17      1.82 o
   2   4   8      271.06      256.91      4.32 o
   3   4   8       77.20       73.50      1.52 o
   4   4   8      116.05      110.26      1.30 o
   5   4   8        3.80        3.31      0.27 o
   6   4   8      123.32      113.95      1.96 o
   7   4   8       27.85       30.22      0.99 o
   8   4   8        0.24        0.26      0.29 o
   9   4   8        0.02        0.16      0.18 o
  -6   5   8        0.38        0.39      0.22 o
  -5   5   8        1.62        1.19      0.24 o
  -4   5   8      124.85      132.02      4.33 o
  -3   5   8      108.51      109.48      2.48 o
  -2   5   8       43.67       37.31      1.45 o
  -1   5   8       20.54       21.43      1.08 o
   0   5   8       31.38       34.35      1.08 o
   1   5   8      115.12      118.73      1.87 o
   2   5   8        0.18        0.07      0.17 o
   3   5   8      153.90      142.59      2.39 o
   4   5   8      812.68      780.61      4.36 o
   5   5   8      296.35      297.20      2.74 o
   6   5   8       93.94       92.89      2.19 o
   7   5   8      225.33      231.87      2.70 o
   8   5   8       33.00       34.90      1.16 o
   9   5   8       96.05       91.13      1.93 o
  -6   6   8       28.41       25.77      1.29 o
  -5   6   8      121.91      124.62      2.23 o
  -4   6   8        5.52        5.68      0.58 o
  -3   6   8       28.22       31.97      1.71 o
  -2   6   8       91.37       96.94      2.34 o
  -1   6   8       54.09       54.65      2.59 o
   0   6   8      117.53      121.51      3.60 o
   1   6   8      282.70      275.77      4.06 o
   2   6   8     1163.80     1146.30      8.61 o
   3   6   8      219.76      210.53      2.32 o
   4   6   8      290.43      280.17      3.09 o
   5   6   8       29.65       29.83      0.88 o
   6   6   8      224.58      222.76      3.37 o
   7   6   8       91.07       94.50      2.10 o
   8   6   8       39.53       40.53      1.15 o
  -6   7   8       16.05       14.24      0.74 o
  -5   7   8       45.39       46.94      1.30 o
  -4   7   8       70.35       71.96      1.73 o
  -3   7   8       70.81       76.87      2.12 o
  -2   7   8      415.37      434.65      5.03 o
  -1   7   8       40.38       38.28      2.23 o
   0   7   8       13.49       14.61      0.93 o
   1   7   8        0.88        2.61      0.56 o
   2   7   8      295.13      299.95      3.94 o
   3   7   8      149.85      144.00      3.71 o
   4   7   8      561.71      544.12      4.74 o
   5   7   8      164.41      170.48      2.43 o
   6   7   8       11.41       12.15      0.78 o
   7   7   8       42.48       41.47      1.32 o
   8   7   8       13.44       13.90      0.98 o
  -5   8   8       32.71       30.96      0.93 o
  -4   8   8        3.35        2.74      0.29 o
  -3   8   8        5.22        5.32      0.43 o
  -2   8   8       38.72       39.97      1.20 o
  -1   8   8      166.02      176.44      3.13 o
   0   8   8       98.30      100.21      3.15 o
   1   8   8       71.01       67.99      2.51 o
   2   8   8        5.46        4.43      0.50 o
   3   8   8       76.58       66.15      1.83 o
   4   8   8       14.84       15.04      0.72 o
   5   8   8       44.27       47.93      1.48 o
   6   8   8        4.44        4.72      0.47 o
   7   8   8       10.34        9.09      0.57 o
   8   8   8        9.15       12.21      0.80 o
  -5   9   8        7.79        7.30      0.50 o
  -4   9   8        7.28        6.90      0.45 o
  -3   9   8        6.77        6.42      0.54 o
  -2   9   8       11.74        9.99      0.91 o
  -1   9   8        0.95        1.58      0.49 o
   0   9   8       96.45       89.34      3.25 o
   1   9   8       65.09       66.49      2.87 o
   2   9   8       39.32       37.68      1.41 o
   3   9   8        1.47        1.23      0.29 o
   4   9   8        0.01        0.23      0.15 o
   5   9   8        3.13        3.89      0.43 o
   6   9   8        0.01        0.19      0.22 o
   7   9   8        9.86       11.40      0.83 o
  -4  10   8       13.33       11.88      0.57 o
  -3  10   8        0.05        0.13      0.42 o
  -2  10   8        9.10        9.23      0.63 o
  -1  10   8       84.59       79.78      2.73 o
   0  10   8      521.23      499.98      6.90 o
   1  10   8        9.39       11.37      0.78 o
   2  10   8      130.16      130.95      3.83 o
   3  10   8       33.23       34.30      0.99 o
   4  10   8      144.60      131.69      2.15 o
   5  10   8       90.31      102.61      1.88 o
   6  10   8        0.02        0.23      0.20 o
   7  10   8       59.95       56.80      1.34 o
  -3  11   8       44.72       40.78      0.84 o
  -2  11   8        0.20        0.09      0.12 o
  -1  11   8        8.72        7.17      0.52 o
   0  11   8        1.11        1.16      0.26 o
   1  11   8       32.09       28.82      2.18 o
   2  11   8       10.41       14.03      1.11 o
   3  11   8       36.50       34.17      1.13 o
   4  11   8        6.86        4.93      0.58 o
   5  11   8        1.62        1.82      0.22 o
  -1  12   8      209.18      207.92      2.00 o
   0  12   8        3.51        3.87      0.30 o
   1  12   8       78.37       69.90      1.95 o
   2  12   8        0.79        0.97      0.26 o
   3  12   8        0.25        0.34      0.17 o
   4  12   8       33.41       30.05      1.05 o
  -1  -3   9        2.34        2.77      0.39 o
   0  -3   9       11.06       11.66      0.83 o
   1  -3   9        1.22        1.06      0.30 o
   2  -3   9       57.21       55.94      1.13 o
   3  -3   9        3.10        2.64      0.25 o
   4  -3   9       61.32       71.76      1.70 o
  -2  -2   9      289.33      305.46      4.10 o
  -1  -2   9       35.21       37.97      1.67 o
   0  -2   9       27.87       31.48      1.64 o
   1  -2   9       48.98       49.48      2.17 o
   2  -2   9       28.56       29.45      1.04 o
   3  -2   9       11.06       11.09      0.62 o
   4  -2   9        1.05        0.57      0.28 o
   5  -2   9       16.50       19.91      1.04 o
   6  -2   9        0.00        0.35      0.14 o
  -3  -1   9      494.08      510.56      5.20 o
  -2  -1   9      108.65      119.33      3.03 o
  -1  -1   9        0.29        0.35      0.33 o
   0  -1   9      142.61      160.88      4.00 o
   1  -1   9      306.86      317.75      3.65 o
   2  -1   9      247.28      259.78      3.40 o
   3  -1   9       97.78       97.65      1.97 o
   4  -1   9        0.11        0.74      0.39 o
   5  -1   9       91.41      104.76      1.99 o
   6  -1   9      171.26      192.30      2.30 o
   7  -1   9       34.79       41.58      1.20 o
  -4   0   9      132.50      123.28      6.70 o
  -3   0   9       95.87      101.37      2.66 o
  -2   0   9       65.14       71.96      2.56 o
  -1   0   9        4.90        4.31      0.73 o
   0   0   9       86.77       97.51      3.24 o
   1   0   9       13.73       14.43      1.20 o
   2   0   9       47.79       47.51      1.52 o
   3   0   9        3.91        2.92      0.52 o
   4   0   9       69.25       75.61      1.97 o
   5   0   9        2.72        2.75      0.40 o
   6   0   9        0.14        0.11      0.19 o
   7   0   9        6.22        8.02      0.63 o
  -5   1   9        8.05        5.26      0.42 o
  -4   1   9       33.87       31.51      0.95 o
  -3   1   9      133.47      138.76      3.37 o
  -2   1   9       76.51       69.06      2.61 o
  -1   1   9        5.81        5.72      0.83 o
   0   1   9      223.56      218.01      4.84 o
   1   1   9       82.72       79.61      1.95 o
   2   1   9       43.27       46.18      1.47 o
   3   1   9       87.29       78.82      2.08 o
   4   1   9        9.01        7.61      0.67 o
   5   1   9        6.79        8.54      0.69 o
   6   1   9       93.54       97.56      2.03 o
   7   1   9        0.00        0.26      0.18 o
   8   1   9       76.54       77.95      1.72 o
  -5   2   9      125.62      105.90      2.24 o
  -4   2   9       12.59       13.76      0.69 o
  -3   2   9       25.48       23.01      1.43 o
  -2   2   9        1.41        0.93      0.37 o
  -1   2   9       47.64       44.24      2.61 o
   0   2   9       23.99       25.18      0.88 o
   1   2   9      195.40      186.05      2.41 o
   2   2   9        0.80        1.37      0.22 o
   3   2   9        1.22        4.28      0.39 o
   4   2   9      200.98      174.05      2.37 o
   5   2   9        4.15        2.58      0.31 o
   6   2   9       12.20        8.87      0.44 o
   7   2   9       15.26       16.39      1.14 o
   8   2   9       32.38       28.99      1.13 o
  -5   3   9       65.09       52.74      1.71 o
  -4   3   9        4.53        4.54      0.62 o
  -3   3   9        8.34        8.41      0.68 o
  -2   3   9       79.91       86.64      2.96 o
  -1   3   9        3.75        3.15      0.63 o
   0   3   9        7.46        9.37      0.56 o
   1   3   9        0.08        0.41      0.17 o
   2   3   9      148.92      152.78      2.72 o
   3   3   9        4.02        4.70      0.42 o
   4   3   9      506.88      431.97      3.80 o
   5   3   9      141.73      124.95      1.74 o
   6   3   9       63.81       61.19      1.16 o
   7   3   9       23.00       19.42      0.70 o
   8   3   9        0.52        1.59      0.22 o
  -5   4   9       10.43        8.36      0.72 o
  -4   4   9       48.79       49.02      2.01 o
  -3   4   9       27.45       27.26      1.12 o
  -2   4   9       13.85       17.98      1.37 o
  -1   4   9        3.11        3.99      0.71 o
   0   4   9       74.42       63.01      1.44 o
   1   4   9      179.63      177.13      3.06 o
   2   4   9        3.24        3.54      0.36 o
   3   4   9       29.59       25.76      0.80 o
   4   4   9      123.73      101.76      1.59 o
   5   4   9        0.18        0.27      0.17 o
   6   4   9      163.86      158.12      1.63 o
   7   4   9       20.48       22.30      0.75 o
   8   4   9        0.07        0.08      0.15 o
  -5   5   9       11.08       14.82      0.94 o
  -4   5   9       71.12       63.88      2.29 o
  -3   5   9       36.27       37.56      1.29 o
  -2   5   9       13.71       12.33      0.81 o
  -1   5   9       13.75       11.92      0.81 o
   0   5   9        0.12        0.12      0.18 o
   1   5   9      118.70      118.25      1.99 o
   2   5   9      395.34      388.15      4.51 o
   3   5   9       40.33       39.71      1.18 o
   4   5   9        4.81        4.76      0.36 o
   5   5   9        2.09        2.76      0.29 o
   6   5   9      164.68      170.77      2.21 o
   7   5   9       24.74       25.66      1.47 o
   8   5   9        6.88        7.06      0.59 o
  -5   6   9       48.26       48.09      1.59 o
  -4   6   9       17.75       18.93      0.85 o
  -3   6   9        1.30        2.01      0.35 o
  -2   6   9      222.49      227.99      5.07 o
  -1   6   9       64.85       63.69      2.77 o
   0   6   9      672.34      675.74      6.37 o
   1   6   9       67.64       70.73      1.96 o
   2   6   9      598.05      604.60      4.54 o
   3   6   9      147.90      144.44      1.94 o
   4   6   9      189.92      180.57      2.54 o
   5   6   9       16.90       19.10      0.71 o
   6   6   9        0.37        0.57      0.25 o
   7   6   9       36.64       37.74      1.23 o
   8   6   9       20.95       20.13      1.08 o
  -5   7   9        0.10        0.16      0.08 o
  -4   7   9        2.77        2.01      0.22 o
  -3   7   9       71.71       75.28      1.85 o
  -2   7   9        7.69        7.93      0.99 o
  -1   7   9      174.44      185.01      3.34 o
   0   7   9       11.78       14.85      0.76 o
   1   7   9       27.84       30.31      1.29 o
   2   7   9     2504.91     2443.92     14.98 o
   3   7   9       41.51       42.95      1.24 o
   4   7   9      427.96      426.79      4.71 o
   5   7   9       20.07       21.77      0.87 o
   6   7   9       32.75       32.49      1.21 o
   7   7   9      118.78      128.70      2.16 o
   8   7   9       12.55       12.92      0.83 o
  -4   8   9        3.51        3.84      0.22 o
  -3   8   9       67.86       70.46      1.16 o
  -2   8   9       22.38       21.61      1.04 o
  -1   8   9        9.93       10.67      0.78 o
   0   8   9        0.41        0.16      0.23 o
   1   8   9      101.49      100.09      2.31 o
   2   8   9        0.17        1.00      0.89 o
   3   8   9       14.14       13.87      0.71 o
   4   8   9        4.56        5.54      0.65 o
   5   8   9        1.71        1.92      0.27 o
   6   8   9       14.24       15.41      0.79 o
   7   8   9       23.20       25.24      0.88 o
   8   8   9       13.63       12.13      0.70 o
  -4   9   9       18.70       16.34      1.98 o
  -3   9   9        0.80        0.75      0.20 o
  -2   9   9        3.30        3.73      0.44 o
  -1   9   9      110.57      114.59      3.54 o
   0   9   9       66.18       65.86      2.67 o
   1   9   9        2.06        1.64      0.32 o
   2   9   9        5.42        5.31      0.51 o
   3   9   9        3.53        4.23      0.37 o
   4   9   9       35.93       37.54      1.25 o
   5   9   9       23.02       25.25      0.81 o
   6   9   9        0.83        0.68      0.19 o
   7   9   9       38.72       37.97      1.40 o
  -3  10   9       43.25       41.81      0.92 o
  -2  10   9      274.74      263.43      4.11 o
  -1  10   9        0.30        1.14      0.30 o
   0  10   9      259.19      259.88      3.45 o
   1  10   9       27.71       30.89      1.19 o
   2  10   9      166.38      162.71      4.06 o
   3  10   9        0.01        0.02      0.16 o
   4  10   9        0.69        0.53      0.24 o
   5  10   9        0.74        1.17      0.34 o
   6  10   9       33.03       36.72      1.40 o
  -2  11   9       47.69       44.42      0.96 o
  -1  11   9       45.88       40.36      1.08 o
   0  11   9        6.36        4.29      0.40 o
   1  11   9       33.18       30.94      1.07 o
   2  11   9      105.93      102.91      1.45 o
   3  11   9        0.12        0.17      0.10 o
   4  11   9       13.96       14.30      0.59 o
   5  11   9       49.87       51.12      1.53 o
   0  12   9       25.81       24.60      1.00 o
   1  12   9       10.66        7.87      0.90 o
   2  12   9       22.98       25.19      0.94 o
   3  12   9       15.99       12.19      0.70 o
  -1  -2  10        1.88        2.21      0.28 o
   0  -2  10       44.30       47.83      1.41 o
   1  -2  10        7.90        9.34      0.65 o
   2  -2  10       54.71       54.46      1.40 o
   3  -2  10       59.71       60.43      1.38 o
   4  -2  10        1.55        2.15      0.27 o
  -2  -1  10      174.92      175.99      2.57 o
  -1  -1  10      131.03      137.71      2.76 o
   0  -1  10      147.42      155.83      3.19 o
   1  -1  10       39.11       40.84      1.66 o
   2  -1  10       24.91       26.67      0.87 o
   3  -1  10      162.42      180.04      3.22 o
   4  -1  10      107.90      125.67      2.61 o
   5  -1  10       29.89       35.92      1.22 o
  -3   0  10        5.16        4.14      0.39 o
  -2   0  10       65.84       70.80      2.04 o
  -1   0  10        0.04        0.06      0.24 o
   0   0  10        3.72        4.84      0.67 o
   1   0  10       11.17       11.75      0.65 o
   2   0  10      128.25      132.27      2.20 o
   3   0  10        0.38        1.21      0.36 o
   4   0  10        5.01        9.40      0.86 o
   5   0  10        1.32        2.93      0.47 o
   6   0  10        0.05        0.12      0.14 o
  -3   1  10        3.19        2.95      0.41 o
  -2   1  10        3.07        2.42      0.47 o
  -1   1  10        0.33        0.59      0.33 o
   0   1  10        7.88        7.64      0.88 o
   1   1  10      299.14      300.05      3.47 o
   2   1  10        2.87        3.01      0.39 o
   3   1  10       57.43       67.11      2.46 o
   4   1  10        9.50        8.07      0.75 o
   5   1  10        0.31        0.70      0.23 o
   6   1  10        8.55        7.58      0.49 o
   7   1  10        7.88       11.43      0.68 o
  -3   2  10       55.09       54.55      3.06 o
  -2   2  10        6.29        5.83      0.48 o
  -1   2  10        7.75        7.32      0.57 o
   0   2  10       11.51       11.80      0.73 o
   1   2  10       14.59       17.96      0.90 o
   2   2  10       85.23       80.21      1.88 o
   3   2  10       87.55       83.42      2.84 o
   4   2  10        6.02        7.61      0.64 o
   5   2  10       58.41       61.58      1.64 o
   6   2  10      101.56      100.36      1.85 o
   7   2  10       10.31        8.34      0.66 o
  -4   3  10       94.69       86.72      2.01 o
  -3   3  10       12.15       11.97      0.71 o
  -2   3  10        0.94        0.68      0.49 o
  -1   3  10        2.37        2.14      0.37 o
   0   3  10        3.38        3.53      0.37 o
   1   3  10       52.34       53.06      1.28 o
   2   3  10      341.30      299.24      4.23 o
   3   3  10      294.28      271.82      4.17 o
   4   3  10       40.61       41.59      1.13 o
   5   3  10       13.30       10.73      0.56 o
   6   3  10       51.60       45.85      1.00 o
   7   3  10        2.29        3.51      0.44 o
  -4   4  10        0.84        2.00      0.38 o
  -3   4  10       33.11       30.52      1.62 o
  -2   4  10       57.35       50.26      1.55 o
  -1   4  10        1.32        1.73      0.35 o
   0   4  10       85.24       80.24      1.58 o
   1   4  10        7.43        7.37      0.50 o
   2   4  10      258.79      232.03      3.40 o
   3   4  10        1.26        1.41      0.35 o
   4   4  10      152.50      148.54      4.90 o
   5   4  10       18.98       14.61      0.66 o
   6   4  10        1.45        1.98      0.24 o
   7   4  10       94.87      100.93      2.31 o
  -4   5  10        1.31        1.04      0.30 o
  -3   5  10       20.32       24.70      1.49 o
  -2   5  10        0.06        0.38      0.28 o
  -1   5  10        0.21        0.37      0.24 o
   0   5  10        5.97        6.21      0.60 o
   1   5  10        2.17        2.31      0.31 o
   2   5  10      167.33      158.13      2.30 o
   3   5  10       75.90       76.28      1.61 o
   4   5  10       85.16       90.33      1.73 o
   5   5  10        1.73        1.70      0.32 o
   6   5  10        6.41        7.21      0.42 o
   7   5  10        2.27        2.55      0.43 o
  -4   6  10        6.91        6.75      0.64 o
  -3   6  10       71.74       72.86      2.49 o
  -2   6  10        6.93        5.55      0.81 o
  -1   6  10      208.10      223.94      5.09 o
   0   6  10      698.89      739.02      9.32 o
   1   6  10       27.76       29.48      1.86 o
   2   6  10       83.07       79.13      2.05 o
   3   6  10       10.12       11.32      0.65 o
   4   6  10       45.81       45.93      1.06 o
   5   6  10       23.74       23.51      0.73 o
   6   6  10       26.46       27.07      1.05 o
   7   6  10        2.35        3.61      0.34 o
  -4   7  10       12.92       11.16      0.69 o
  -3   7  10       12.49       11.32      0.91 o
  -2   7  10       73.06       78.77      2.69 o
  -1   7  10       80.62       85.18      3.00 o
   0   7  10     1824.26     1849.40     14.28 o
   1   7  10      134.38      130.60      3.81 o
   2   7  10      142.81      142.04      2.75 o
   3   7  10       36.95       35.50      1.36 o
   4   7  10       80.44       83.92      1.64 o
   5   7  10        3.10        3.49      0.35 o
   6   7  10      255.64      272.33      3.17 o
   7   7  10        0.02        0.20      0.14 o
  -3   8  10       15.59       16.77      0.84 o
  -2   8  10        0.00       -0.25      0.25 o
  -1   8  10       16.04       15.81      0.79 o
   0   8  10       58.32       60.00      1.64 o
   1   8  10       46.65       50.74      1.55 o
   2   8  10       22.09       22.34      1.04 o
   3   8  10       48.21       51.17      1.57 o
   4   8  10       18.45       18.30      0.93 o
   5   8  10        7.06        7.51      0.46 o
   6   8  10        0.72        0.97      0.21 o
   7   8  10       13.89       13.41      0.56 o
  -3   9  10        3.58        3.54      0.39 o
  -2   9  10        4.47        5.54      0.39 o
  -1   9  10       35.84       37.16      1.09 o
   0   9  10      113.26      111.04      2.06 o
   1   9  10       31.80       32.19      1.16 o
   2   9  10        0.10        0.05      0.14 o
   3   9  10        0.72        0.92      0.19 o
   4   9  10        8.60       10.78      0.65 o
   5   9  10        4.04        3.17      0.33 o
   6   9  10        0.97        1.63      0.33 o
   7   9  10        3.42        1.88      0.28 o
  -2  10  10      195.19      167.71      8.34 o
  -1  10  10        9.39       10.36      0.80 o
   0  10  10       14.95       15.27      0.75 o
   1  10  10       20.02       20.17      0.87 o
   2  10  10        4.88        5.48      0.37 o
   3  10  10        4.46        5.04      0.63 o
   4  10  10       96.81      107.77      1.89 o
   5  10  10       79.05       91.36      2.31 o
   6  10  10        2.18        1.86      0.30 o
  -1  11  10       16.11       15.50      0.54 o
   0  11  10      191.88      176.64      2.54 o
   1  11  10        6.31        5.57      0.31 o
   2  11  10       26.59       27.57      0.87 o
   3  11  10       35.33       40.06      1.32 o
   4  11  10      130.95      150.72      2.71 o
   5  11  10        0.02        1.04      0.22 o
  -1   0  11        0.38        0.82      0.20 o
   0   0  11       40.50       42.39      1.35 o
   1   0  11       66.83       70.11      1.75 o
   2   0  11      140.52      135.92      2.50 o
   3   0  11       55.91       50.64      1.42 o
   4   0  11        0.52        0.14      0.14 o
  -2   1  11        0.61        0.46      0.16 o
  -1   1  11       19.36       18.89      0.99 o
   0   1  11       38.06       41.13      1.57 o
   1   1  11       10.97       11.82      0.85 o
   2   1  11       14.77       12.77      0.58 o
   3   1  11        2.88        3.00      0.45 o
   4   1  11       18.62       15.97      0.96 o
   5   1  11       31.69       29.05      1.14 o
  -2   2  11        9.05        8.81      0.66 o
  -1   2  11        0.20        0.86      0.29 o
   0   2  11       28.12       29.75      1.45 o
   1   2  11       32.43       28.91      0.95 o
   2   2  11       27.69       25.82      0.91 o
   3   2  11       75.32       79.59      2.40 o
   4   2  11        5.74        5.54      0.66 o
   5   2  11       22.83       22.88      1.16 o
   6   2  11       86.60       85.26      1.75 o
  -2   3  11        4.29        2.65      0.27 o
  -1   3  11        0.08        0.02      0.14 o
   0   3  11      172.84      153.17      3.32 o
   1   3  11       77.60       74.91      1.30 o
   2   3  11       17.82       19.30      0.66 o
   3   3  11        3.78        2.54      0.32 o
   4   3  11       51.84       47.01      1.93 o
   5   3  11       11.16       10.52      0.85 o
   6   3  11       61.19       60.25      1.64 o
  -3   4  11        3.14        2.61      0.34 o
  -2   4  11        2.19        2.12      0.39 o
  -1   4  11        2.29        1.53      0.27 o
   0   4  11       53.17       50.91      1.45 o
   1   4  11       12.17       10.62      0.53 o
   2   4  11      173.65      160.18      2.56 o
   3   4  11        3.46        2.19      0.33 o
   4   4  11       15.96       13.80      0.74 o
   5   4  11       49.87       58.32      1.37 o
   6   4  11        4.72        4.04      0.31 o
  -3   5  11       11.84       11.08      0.76 o
  -2   5  11       18.02       17.96      1.14 o
  -1   5  11        0.26        0.53      0.26 o
   0   5  11       14.54       12.98      1.16 o
   1   5  11        1.59        2.22      0.34 o
   2   5  11        0.28        0.43      0.20 o
   3   5  11        3.97        4.07      0.36 o
   4   5  11        9.21        9.75      0.65 o
   5   5  11       10.89       11.49      0.65 o
   6   5  11       11.66       14.27      0.89 o
   7   5  11       44.24       45.56      1.23 o
  -3   6  11        0.23        0.01      0.15 o
  -2   6  11      100.90      104.35      2.74 o
  -1   6  11      167.86      180.49      3.99 o
   0   6  11      143.42      153.24      3.87 o
   1   6  11        6.08        6.73      0.56 o
   2   6  11        0.47        4.05      3.10 o
   3   6  11      183.35      190.02      2.37 o
   4   6  11       21.12       20.42      0.76 o
   5   6  11      137.77      139.08      3.20 o
   6   6  11       42.31       51.99      1.74 o
   7   6  11      248.08      266.02      3.19 o
  -3   7  11       44.52       41.48      1.46 o
  -2   7  11     1000.57      965.65      7.80 o
  -1   7  11       41.88       41.63      1.84 o
   0   7  11        7.48        8.27      0.88 o
   1   7  11       22.13       22.30      1.46 o
   2   7  11      168.57      165.78      5.22 o
   3   7  11        0.15        0.23      0.21 o
   4   7  11      122.65      132.79      2.35 o
   5   7  11        0.83        1.46      0.57 o
   6   7  11       16.15       17.63      1.67 o
   7   7  11       22.66       33.47      1.10 o
  -2   8  11      130.36      117.81      2.33 o
  -1   8  11      204.13      200.04      3.59 o
   0   8  11        9.97        9.52      0.87 o
   1   8  11       50.62       52.03      2.05 o
   2   8  11        0.00        0.19      0.18 o
   3   8  11        1.62        1.70      0.23 o
   4   8  11       18.48       18.65      0.67 o
   5   8  11       30.80       32.15      1.91 o
   6   8  11        8.80        6.79      0.39 o
  -2   9  11       14.03       11.84      0.69 o
  -1   9  11        5.72        4.81      0.35 o
   0   9  11        0.01        0.28      0.18 o
   1   9  11        9.65        9.29      0.53 o
   2   9  11        6.00        6.95      0.51 o
   3   9  11        0.20        0.22      0.15 o
   4   9  11      125.71      132.93      2.06 o
   5   9  11        7.23        6.65      0.40 o
   6   9  11       15.47       16.77      0.52 o
  -1  10  11       21.57       20.15      0.89 o
   0  10  11        0.21        0.54      0.13 o
   1  10  11        0.56        1.22      0.17 o
   2  10  11       53.86       53.33      2.48 o
   3  10  11      153.21      154.58      1.79 o
   4  10  11       15.42       15.23      0.80 o
   5  10  11        1.07        2.14      0.30 o
   1  11  11       68.16       72.01      1.55 o
   2  11  11       82.12       92.23      1.82 o
   3  11  11        3.38        5.78      0.47 o
   0   2  12        0.20        0.38      0.15 o
   1   2  12        1.89        0.87      0.18 o
   2   2  12       20.44       16.34      0.68 o
   3   2  12        0.84        1.05      0.23 o
   4   2  12      168.50      171.34      2.38 o
   0   3  12       90.12       82.60      1.83 o
   1   3  12        0.00       -0.01      0.15 o
   2   3  12       85.17       75.10      1.81 o
   3   3  12       77.60       79.63      1.98 o
   4   3  12       10.49       14.54      0.83 o
   5   3  12       19.01       20.55      0.85 o
  -1   4  12       12.26        9.58      0.52 o
   0   4  12      198.04      168.08      2.56 o
   1   4  12        1.28        0.71      0.22 o
   2   4  12       33.11       29.34      0.85 o
   3   4  12        0.09        0.40      0.13 o
   4   4  12       14.25       14.60      1.10 o
   5   4  12       30.16       29.66      1.14 o
  -1   5  12        2.21        1.61      0.29 o
   0   5  12        2.61        2.93      0.42 o
   1   5  12        3.93        3.35      0.47 o
   2   5  12        3.91        3.76      0.50 o
   3   5  12        4.67        6.19      0.44 o
   4   5  12        0.73        0.37      0.22 o
   5   5  12       26.32       26.49      1.00 o
  -2   6  12       67.53       63.86      1.38 o
  -1   6  12       22.21       19.22      0.98 o
   0   6  12       10.06        8.06      0.72 o
   1   6  12       29.61       30.20      1.42 o
   2   6  12       41.50       40.51      1.65 o
   3   6  12      109.58      108.74      2.63 o
   4   6  12        0.01        0.27      0.20 o
   5   6  12      130.26      142.10      2.56 o
   6   6  12        0.31        1.38      0.21 o
  -1   7  12       25.87       28.42      1.14 o
   0   7  12       93.87       84.27      4.23 o
   1   7  12       33.33       33.47      0.96 o
   2   7  12        6.38        7.27      0.48 o
   3   7  12        3.00        2.57      0.30 o
   4   7  12        4.73        5.37      0.58 o
   5   7  12       21.78       28.91      1.16 o
   6   7  12       14.41       20.92      0.80 o
  -1   8  12        2.73        2.78      0.32 o
   0   8  12      263.37      253.44      7.81 o
   1   8  12       83.37       82.68      3.29 o
   2   8  12       60.24       58.63      1.40 o
   3   8  12       14.85       14.36      0.65 o
   4   8  12       33.68       32.99      1.30 o
   5   8  12      195.58      220.64      2.95 o
   0   9  12       22.76       23.15      0.79 o
   1   9  12        8.16        7.84      0.41 o
   2   9  12      119.04      119.01      1.65 o
   3   9  12       22.63       23.71      0.74 o
   4   9  12       13.29       14.42      0.72 o
   1  10  12       63.55       61.10      1.38 o
   2  10  12       11.54       10.02      0.61 o
   3  10  12        0.88        1.22      0.22 o
   2   6  13       10.57       10.31      0.55 o
   1   7  13       41.58       37.35      1.02 o
   2   7  13       50.52       48.35      1.25 o
   3   7  13       45.85       52.97      1.28 o
 
